# Supplementary material for: rac-(1S*,4aS*,8aS*)-4a-Hy­droxy-2-methyl­perhydro­spiro­[isoquinoline-4,1′-cyclo­hexa­n]-2′-one
Source: Acta Crystallogr Sect E Struct Rep Online. 2013 Apr 5;69(Pt 5):o628. doi: 10.1107/S1600536813007010 (PMC3647829; doi:10.1107/S1600536813007010)
Supplement: Supplementary file 1 [file e-69-0o628-sup1.cif]

##############################################################################
#                                                                            #
# This CIF contains the data in a paper accepted for publication in          #
# Acta Crystallographica Section E. It conforms to the requirements of       #
# Notes for Authors for Acta Crystallographica Section E, and has been       #
# peer reviewed under the auspices of the IUCr Commission on Journals.       #
#                                                                            #
# Full details of the Crystallographic Information File format               #
# are given in the paper "The Crystallographic Information File (CIF):       #
# a New Standard Archive File for Crystallography" by S. R. Hall, F. H.      #
# Allen and I. D. Brown [Acta Cryst. (1991), A47, 655-685].                  #
#                                                                            #
# The current version of the core CIF dictionary is obtainable from          #
# ftp://ftp.iucr.org/pub/cif_core.dic.                                       #
#                                                                            #
# Software is freely available for graphical display of the structure(s)     #
# in this CIF. For information consult the CIF software page                 #
# http://www.iucr.org/resources/cif/software.                                #
#                                                                            #
# This file may be used for bona fide research purposes within the           #
# scientific community so long as proper attribution is given to the journal # 
# article from which it was obtained.                                        #
#                                                                            #
##############################################################################
data_global
_audit_creation_method     'from SHELXL97 CIF and IUCr SHELXL97-template'
_journal_date_recd_electronic     2013-03-07
_journal_date_accepted     2013-03-13
_journal_name_full     'Acta Crystallographica, Section E'
_journal_year     2013
_journal_volume     69
_journal_issue      5
_journal_page_first     o628
_journal_page_last     o628
_journal_paper_category     QO
_journal_paper_doi     10.1107/S1600536813007010
_journal_coeditor_code     RK2397
_publ_contact_author_name     'Sorho Siaka'
_publ_contact_author_address
;
Institut National Polytechnique F\'elix Houphou\"et--Boigny,
BP 1093 Yamoussoukro, C\^ote d'Ivoire
;
_publ_contact_author_email     'ssiaka@inphb.edu.ci'
_publ_contact_author_fax     '+225-30-64-04-06'
_publ_contact_author_phone     '+225-30-64-66-66'
_publ_section_title
;\
<i>rac</i>-(1<i>S</i>*,4a<i>S</i>*,8a<i>S</i>*)-4a-Hydroxy-2-\
methylperhydrospiro[isoquinoline-4,1'-cyclohexan]-2'-one
;
loop_
    _publ_author_name
    _publ_author_footnote
    _publ_author_address
    'Sorho Siaka' .
;
Institut National Polytechnique F\'elix Houphou\"et-Boigny,
Enseignant-Chercheur \`a l'INP-HB de Yamoussoukro,
BP 991 Yamoussoukro, C\^ote  d'Ivoire
;
    'Anatoly T. Soldatenkov' .
;
Organic Chemistry Department, Russian Peoples Friendship University,
Miklukho-Maklaya St. 6, Moscow 117198, Russia
;
    'Anastasia V. Malkova' .
;
Organic Chemistry Department, Russian Peoples Friendship University,
Miklukho-Maklaya St. 6, Moscow 117198, Russia
;
    'Svetlana A. Soldatova' .
;
Organic Chemistry Department, Russian Peoples Friendship University,
Miklukho-Maklaya St. 6, Moscow 117198, Russia
;
    'Victor N. Khrustalev' .
;
X-Ray Structural Centre,
A.N. Nesmeyanov Institute of Organoelement Compounds,
Russian Academy of Sciences,
28 Vavilov Street, B-334, Moscow 119991, Russian Federation
;
data_I
_audit_creation_method     'SHELXL97'
_chemical_name_systematic
;\
<i>rac</i>-(1<i>S</i>*,4a<i>S</i>*,8a<i>S</i>*)-4a-Hydroxy-2-\
methylperhydrospiro[isoquinoline-4,1'-cyclohexan]-2'-one
;
_chemical_name_common
;
;
_chemical_formula_moiety     'C15 H25 N O2'
_chemical_formula_sum     'C15 H25 N O2'
_chemical_formula_iupac     'C15 H25 N O2'
_chemical_formula_weight     251.36
_chemical_melting_point_gt     437
_chemical_melting_point_lt     439
_symmetry_cell_setting     monoclinic
_symmetry_space_group_name_H-M     'P 21/n'
_symmetry_space_group_name_Hall     '-P 2yn'
loop_
    _symmetry_equiv_pos_as_xyz
    'x, y, z'
    '-x+1/2, y+1/2, -z+1/2'
    '-x, -y, -z'
    'x-1/2, -y-1/2, z-1/2'
_cell_length_a     5.8438(2)
_cell_length_b     18.5756(7)
_cell_length_c     12.2148(5)
_cell_angle_alpha     90.00
_cell_angle_beta     95.1160(10)
_cell_angle_gamma     90.00
_cell_volume     1320.66(9)
_cell_formula_units_Z     4
_cell_measurement_reflns_used     6340
_cell_measurement_theta_min     2.19
_cell_measurement_theta_max     32.62
_cell_measurement_temperature     100(2)
_exptl_crystal_description     'prism'
_exptl_crystal_colour     'colourless'
_exptl_crystal_size_max     0.30
_exptl_crystal_size_mid     0.30
_exptl_crystal_size_min     0.20
_exptl_crystal_density_diffrn     1.264
_exptl_crystal_density_meas     ?
_exptl_crystal_density_method     'not measured'
_exptl_crystal_F_000     552
_exptl_absorpt_coefficient_mu     0.083
_exptl_absorpt_correction_type     multi-scan
_exptl_absorpt_process_details     '(<i>SADABS</i>; Sheldrick, 2003)'
_exptl_absorpt_correction_T_min     0.976
_exptl_absorpt_correction_T_max     0.984
_exptl_special_details
;
;
_diffrn_ambient_temperature     100(2)
_diffrn_radiation_type     'MoK\a'
_diffrn_radiation_wavelength     0.71073
_diffrn_radiation_source     'fine--focus sealed tube'
_diffrn_radiation_monochromator     'graphite'
_diffrn_measurement_device_type     'Bruker APEXII CCD'
_diffrn_measurement_method     '\f and \w scans'
_diffrn_detector_area_resol_mean     ?
_diffrn_reflns_number     17142
_diffrn_reflns_av_R_equivalents     0.0284
_diffrn_reflns_av_sigmaI/netI     0.0226
_diffrn_reflns_theta_min     2.00
_diffrn_reflns_theta_max     30.00
_diffrn_reflns_theta_full     30.00
_diffrn_measured_fraction_theta_max     1.000
_diffrn_measured_fraction_theta_full     1.000
_diffrn_reflns_limit_h_min     -8
_diffrn_reflns_limit_h_max     8
_diffrn_reflns_limit_k_min     -26
_diffrn_reflns_limit_k_max     26
_diffrn_reflns_limit_l_min     -17
_diffrn_reflns_limit_l_max     17
_refine_special_details
;
 Refinement of <i>F</i>^2^ against ALL reflections. The weighted
 <i>R</i>--factor <i>wR</i> and goodness of fit <i>S</i> are based on
 <i>F</i>^2^, conventional <i>R</i>--factors <i>R</i> are based on <i>F</i>,
 with <i>F</i> set to zero for negative <i>F</i>^2^. The threshold expression
 of <i>F</i>^2^ > \s(<i>F</i>^2^) is used only for calculating
 <i>R</i>--factors(gt) <i>etc</i>. and is not relevant to the choice of
 reflections for refinement. <i>R</i>--factors based on <i>F</i>^2^ are
 statistically about twice as large as those based on <i>F</i>, and
 <i>R</i>--factors based on ALL data will be even larger.
;
_reflns_number_total     3852
_reflns_number_gt     3221
_reflns_threshold_expression     I>2\s(I)
_refine_ls_structure_factor_coef     Fsqd
_refine_ls_matrix_type     full
_refine_ls_R_factor_all     0.0461
_refine_ls_R_factor_gt     0.0368
_refine_ls_wR_factor_gt     0.0968
_refine_ls_wR_factor_ref     0.1015
_refine_ls_goodness_of_fit_ref     1.003
_refine_ls_restrained_S_all     1.003
_refine_ls_number_reflns     3852
_refine_ls_number_parameters     167
_refine_ls_number_restraints     0
_refine_ls_hydrogen_treatment     mixed
_refine_ls_weighting_scheme     calc
_refine_ls_weighting_details
             'calc w=1/[\s^2^(Fo^2^)+(0.055P)^2^+0.4P] where P=(Fo^2^+2Fc^2^)/3'
_atom_sites_solution_hydrogens     'calc'
_atom_sites_solution_primary     direct
_atom_sites_solution_secondary     difmap
_refine_ls_shift/su_max     0.000
_refine_ls_shift/su_mean     0.000
_refine_diff_density_max     0.478
_refine_diff_density_min     -0.179
_refine_ls_extinction_method     'none'
_refine_ls_extinction_coef     ?
loop_
    _atom_type_symbol
    _atom_type_description
    _atom_type_scat_dispersion_real
    _atom_type_scat_dispersion_imag
    _atom_type_scat_source
    'C' 'C' 0.0033 0.0016
                         'International Tables Vol C Tables 4.2.6.8 and 6.1.1.4'
    'H' 'H' 0.0000 0.0000
                         'International Tables Vol C Tables 4.2.6.8 and 6.1.1.4'
    'N' 'N' 0.0061 0.0033
                         'International Tables Vol C Tables 4.2.6.8 and 6.1.1.4'
    'O' 'O' 0.0106 0.0060
                         'International Tables Vol C Tables 4.2.6.8 and 6.1.1.4'
_computing_data_collection     '<i>APEX2</i> (Bruker, 2005)'
_computing_cell_refinement     '<i>SAINT</i> (Bruker, 2001)'
_computing_data_reduction     '<i>SAINT</i> (Bruker, 2001)'
_computing_structure_solution     '<i>SHELXTL</i> (Sheldrick, 2008)'
_computing_structure_refinement     '<i>SHELXTL</i> (Sheldrick, 2008)'
_computing_molecular_graphics     '<i>SHELXTL</i> (Sheldrick, 2008)'
_computing_publication_material     '<i>SHELXTL</i> (Sheldrick, 2008)'
loop_
    _atom_site_type_symbol
    _atom_site_label
    _atom_site_fract_x
    _atom_site_fract_y
    _atom_site_fract_z
    _atom_site_U_iso_or_equiv
    _atom_site_adp_type
    _atom_site_calc_flag
    _atom_site_refinement_flags
    _atom_site_occupancy
    _atom_site_symmetry_multiplicity
    _atom_site_disorder_assembly
    _atom_site_disorder_group
    O O1 0.72882(11) 0.10966(4) 0.39294(6) 0.01342(14) Uani d . 1 1 . .
    H H1 0.847(2) 0.1345(7) 0.3939(11) 0.020 Uiso d . 1 1 . .
    C C1 0.47868(14) 0.21494(5) 0.37839(7) 0.00990(16) Uani d . 1 1 . .
    C C2 0.38858(15) 0.19624(5) 0.49006(7) 0.01161(17) Uani d . 1 1 . .
    H H2A 0.5143 0.1741 0.5384 0.014 Uiso calc R 1 1 . .
    H H2B 0.3421 0.2412 0.5257 0.014 Uiso calc R 1 1 . .
    N N3 0.19197(13) 0.14659(4) 0.47886(6) 0.01124(15) Uani d . 1 1 . .
    C C4 0.26546(15) 0.07765(5) 0.43377(7) 0.01177(17) Uani d . 1 1 . .
    H H4A 0.1356 0.0432 0.4293 0.014 Uiso calc R 1 1 . .
    H H4B 0.3919 0.0570 0.4834 0.014 Uiso calc R 1 1 . .
    C C4A 0.34662(15) 0.08849(5) 0.31979(7) 0.01051(16) Uani d . 1 1 . .
    H H4C 0.2157 0.1089 0.2712 0.013 Uiso calc R 1 1 . .
    C C5 0.41334(16) 0.01620(5) 0.27117(7) 0.01355(18) Uani d . 1 1 . .
    H H5A 0.5389 -0.0059 0.3197 0.016 Uiso calc R 1 1 . .
    H H5B 0.2797 -0.0168 0.2678 0.016 Uiso calc R 1 1 . .
    C C6 0.49189(17) 0.02548(5) 0.15586(8) 0.01609(18) Uani d . 1 1 . .
    H H6A 0.3619 0.0430 0.1053 0.019 Uiso calc R 1 1 . .
    H H6B 0.5416 -0.0216 0.1283 0.019 Uiso calc R 1 1 . .
    C C7 0.69080(17) 0.07913(5) 0.15765(8) 0.01640(19) Uani d . 1 1 . .
    H H7A 0.7326 0.0867 0.0817 0.020 Uiso calc R 1 1 . .
    H H7B 0.8264 0.0588 0.2014 0.020 Uiso calc R 1 1 . .
    C C8 0.62793(16) 0.15179(5) 0.20703(7) 0.01312(17) Uani d . 1 1 . .
    H H8A 0.5039 0.1747 0.1586 0.016 Uiso calc R 1 1 . .
    H H8B 0.7634 0.1840 0.2108 0.016 Uiso calc R 1 1 . .
    C C8A 0.54791(15) 0.14266(5) 0.32298(7) 0.01031(16) Uani d . 1 1 . .
    C C9 0.11013(17) 0.13529(5) 0.58766(7) 0.01506(18) Uani d . 1 1 . .
    H H9A 0.0565 0.1811 0.6158 0.023 Uiso calc R 1 1 . .
    H H9B 0.2360 0.1166 0.6381 0.023 Uiso calc R 1 1 . .
    H H9C -0.0167 0.1006 0.5818 0.023 Uiso calc R 1 1 . .
    O O1' 0.18262(12) 0.23557(4) 0.22802(6) 0.01587(15) Uani d . 1 1 . .
    C C1' 0.29057(15) 0.25807(5) 0.31084(7) 0.01110(17) Uani d . 1 1 . .
    C C3' 0.69183(15) 0.26497(5) 0.40043(8) 0.01269(17) Uani d . 1 1 . .
    H H3A 0.8080 0.2399 0.4507 0.015 Uiso calc R 1 1 . .
    H H3B 0.7602 0.2732 0.3302 0.015 Uiso calc R 1 1 . .
    C C4' 0.63912(16) 0.33810(5) 0.45054(8) 0.01341(18) Uani d . 1 1 . .
    H H4D 0.5814 0.3308 0.5235 0.016 Uiso calc R 1 1 . .
    H H4E 0.7818 0.3670 0.4609 0.016 Uiso calc R 1 1 . .
    C C5' 0.45977(16) 0.37870(5) 0.37603(8) 0.01372(18) Uani d . 1 1 . .
    H H5C 0.5237 0.3905 0.3058 0.016 Uiso calc R 1 1 . .
    H H5D 0.4210 0.4244 0.4117 0.016 Uiso calc R 1 1 . .
    C C6' 0.24123(16) 0.33311(5) 0.35295(8) 0.01422(18) Uani d . 1 1 . .
    H H6C 0.1635 0.3288 0.4214 0.017 Uiso calc R 1 1 . .
    H H6D 0.1351 0.3581 0.2978 0.017 Uiso calc R 1 1 . .
loop_
    _atom_site_aniso_label
    _atom_site_aniso_U_11
    _atom_site_aniso_U_22
    _atom_site_aniso_U_33
    _atom_site_aniso_U_12
    _atom_site_aniso_U_13
    _atom_site_aniso_U_23
    O1 0.0096(3) 0.0127(3) 0.0174(3) 0.0011(2) -0.0015(2) 0.0010(2)
    C1 0.0095(4) 0.0095(4) 0.0106(4) 0.0001(3) 0.0002(3) -0.0001(3)
    C2 0.0127(4) 0.0115(4) 0.0106(4) -0.0004(3) 0.0008(3) -0.0006(3)
    N3 0.0123(3) 0.0107(3) 0.0110(3) -0.0001(3) 0.0026(3) 0.0001(3)
    C4 0.0127(4) 0.0104(4) 0.0124(4) 0.0005(3) 0.0019(3) 0.0009(3)
    C4A 0.0109(4) 0.0095(4) 0.0111(4) -0.0003(3) 0.0007(3) -0.0004(3)
    C5 0.0169(4) 0.0101(4) 0.0138(4) -0.0005(3) 0.0022(3) -0.0010(3)
    C6 0.0218(5) 0.0125(4) 0.0144(4) -0.0008(3) 0.0042(3) -0.0031(3)
    C7 0.0189(4) 0.0149(4) 0.0164(4) -0.0001(3) 0.0071(3) -0.0024(3)
    C8 0.0148(4) 0.0120(4) 0.0129(4) -0.0012(3) 0.0036(3) -0.0005(3)
    C8A 0.0101(4) 0.0099(4) 0.0108(4) 0.0006(3) 0.0003(3) 0.0004(3)
    C9 0.0172(4) 0.0168(4) 0.0117(4) 0.0010(3) 0.0040(3) 0.0019(3)
    O1' 0.0163(3) 0.0156(3) 0.0149(3) 0.0008(2) -0.0029(2) -0.0001(2)
    C1' 0.0104(4) 0.0107(4) 0.0124(4) -0.0004(3) 0.0022(3) 0.0019(3)
    C3' 0.0107(4) 0.0111(4) 0.0161(4) -0.0007(3) 0.0001(3) -0.0015(3)
    C4' 0.0134(4) 0.0114(4) 0.0153(4) -0.0015(3) 0.0005(3) -0.0016(3)
    C5' 0.0157(4) 0.0106(4) 0.0149(4) 0.0000(3) 0.0019(3) -0.0004(3)
    C6' 0.0128(4) 0.0120(4) 0.0176(4) 0.0023(3) 0.0000(3) -0.0012(3)
_geom_special_details
;
 All s.u.'s (except the s.u. in the dihedral angle between two l.s. planes)
 are estimated using the full covariance matrix. The cell s.u.'s are taken
 into account individually in the estimation of s.u.'s in distances, angles
 and torsion angles; correlations between s.u.'s in cell parameters are only
 used when they are defined by crystal symmetry. An approximate (isotropic)
 treatment of cell s.u.'s is used for estimating s.u.'s involving l.s. planes.
;
loop_
    _geom_bond_atom_site_label_1
    _geom_bond_atom_site_label_2
    _geom_bond_site_symmetry_2
    _geom_bond_distance
    _geom_bond_publ_flag
    O1 C8A . 1.4362(10) ?
    O1 H1 . 0.829(14) ?
    C1 C1' . 1.5393(12) ?
    C1 C2 . 1.5449(12) ?
    C1 C3' . 1.5581(12) ?
    C1 C8A . 1.5726(12) ?
    C2 N3 . 1.4701(11) ?
    C2 H2A . 0.9900 ?
    C2 H2B . 0.9900 ?
    N3 C9 . 1.4671(11) ?
    N3 C4 . 1.4730(11) ?
    C4 C4A . 1.5237(12) ?
    C4 H4A . 0.9900 ?
    C4 H4B . 0.9900 ?
    C4A C5 . 1.5328(12) ?
    C4A C8A . 1.5458(12) ?
    C4A H4C . 1.0000 ?
    C5 C6 . 1.5296(13) ?
    C5 H5A . 0.9900 ?
    C5 H5B . 0.9900 ?
    C6 C7 . 1.5297(13) ?
    C6 H6A . 0.9900 ?
    C6 H6B . 0.9900 ?
    C7 C8 . 1.5363(13) ?
    C7 H7A . 0.9900 ?
    C7 H7B . 0.9900 ?
    C8 C8A . 1.5400(12) ?
    C8 H8A . 0.9900 ?
    C8 H8B . 0.9900 ?
    C9 H9A . 0.9800 ?
    C9 H9B . 0.9800 ?
    C9 H9C . 0.9800 ?
    O1' C1' . 1.2175(11) ?
    C1' C6' . 1.5223(12) ?
    C3' C4' . 1.5326(12) ?
    C3' H3A . 0.9900 ?
    C3' H3B . 0.9900 ?
    C4' C5' . 1.5250(13) ?
    C4' H4D . 0.9900 ?
    C4' H4E . 0.9900 ?
    C5' C6' . 1.5373(13) ?
    C5' H5C . 0.9900 ?
    C5' H5D . 0.9900 ?
    C6' H6C . 0.9900 ?
    C6' H6D . 0.9900 ?
loop_
    _geom_angle_atom_site_label_1
    _geom_angle_atom_site_label_2
    _geom_angle_atom_site_label_3
    _geom_angle_site_symmetry_1
    _geom_angle_site_symmetry_3
    _geom_angle
    _geom_angle_publ_flag
    C8A O1 H1 . . 109.8(9) ?
    C1' C1 C2 . . 107.88(7) ?
    C1' C1 C3' . . 107.69(7) ?
    C2 C1 C3' . . 108.16(7) ?
    C1' C1 C8A . . 114.36(7) ?
    C2 C1 C8A . . 108.00(7) ?
    C3' C1 C8A . . 110.56(7) ?
    N3 C2 C1 . . 112.58(7) ?
    N3 C2 H2A . . 109.1 ?
    C1 C2 H2A . . 109.1 ?
    N3 C2 H2B . . 109.1 ?
    C1 C2 H2B . . 109.1 ?
    H2A C2 H2B . . 107.8 ?
    C9 N3 C2 . . 108.70(7) ?
    C9 N3 C4 . . 110.10(7) ?
    C2 N3 C4 . . 109.19(7) ?
    N3 C4 C4A . . 110.58(7) ?
    N3 C4 H4A . . 109.5 ?
    C4A C4 H4A . . 109.5 ?
    N3 C4 H4B . . 109.5 ?
    C4A C4 H4B . . 109.5 ?
    H4A C4 H4B . . 108.1 ?
    C4 C4A C5 . . 110.42(7) ?
    C4 C4A C8A . . 111.17(7) ?
    C5 C4A C8A . . 111.15(7) ?
    C4 C4A H4C . . 108.0 ?
    C5 C4A H4C . . 108.0 ?
    C8A C4A H4C . . 108.0 ?
    C6 C5 C4A . . 111.44(7) ?
    C6 C5 H5A . . 109.3 ?
    C4A C5 H5A . . 109.3 ?
    C6 C5 H5B . . 109.3 ?
    C4A C5 H5B . . 109.3 ?
    H5A C5 H5B . . 108.0 ?
    C5 C6 C7 . . 110.51(8) ?
    C5 C6 H6A . . 109.5 ?
    C7 C6 H6A . . 109.5 ?
    C5 C6 H6B . . 109.5 ?
    C7 C6 H6B . . 109.5 ?
    H6A C6 H6B . . 108.1 ?
    C6 C7 C8 . . 111.71(8) ?
    C6 C7 H7A . . 109.3 ?
    C8 C7 H7A . . 109.3 ?
    C6 C7 H7B . . 109.3 ?
    C8 C7 H7B . . 109.3 ?
    H7A C7 H7B . . 107.9 ?
    C7 C8 C8A . . 111.54(7) ?
    C7 C8 H8A . . 109.3 ?
    C8A C8 H8A . . 109.3 ?
    C7 C8 H8B . . 109.3 ?
    C8A C8 H8B . . 109.3 ?
    H8A C8 H8B . . 108.0 ?
    O1 C8A C8 . . 109.05(7) ?
    O1 C8A C4A . . 104.79(7) ?
    C8 C8A C4A . . 109.95(7) ?
    O1 C8A C1 . . 108.20(7) ?
    C8 C8A C1 . . 114.37(7) ?
    C4A C8A C1 . . 110.01(7) ?
    N3 C9 H9A . . 109.5 ?
    N3 C9 H9B . . 109.5 ?
    H9A C9 H9B . . 109.5 ?
    N3 C9 H9C . . 109.5 ?
    H9A C9 H9C . . 109.5 ?
    H9B C9 H9C . . 109.5 ?
    O1' C1' C6' . . 119.70(8) ?
    O1' C1' C1 . . 123.99(8) ?
    C6' C1' C1 . . 116.31(7) ?
    C4' C3' C1 . . 114.31(7) ?
    C4' C3' H3A . . 108.7 ?
    C1 C3' H3A . . 108.7 ?
    C4' C3' H3B . . 108.7 ?
    C1 C3' H3B . . 108.7 ?
    H3A C3' H3B . . 107.6 ?
    C5' C4' C3' . . 110.61(7) ?
    C5' C4' H4D . . 109.5 ?
    C3' C4' H4D . . 109.5 ?
    C5' C4' H4E . . 109.5 ?
    C3' C4' H4E . . 109.5 ?
    H4D C4' H4E . . 108.1 ?
    C4' C5' C6' . . 110.64(7) ?
    C4' C5' H5C . . 109.5 ?
    C6' C5' H5C . . 109.5 ?
    C4' C5' H5D . . 109.5 ?
    C6' C5' H5D . . 109.5 ?
    H5C C5' H5D . . 108.1 ?
    C1' C6' C5' . . 112.77(7) ?
    C1' C6' H6C . . 109.0 ?
    C5' C6' H6C . . 109.0 ?
    C1' C6' H6D . . 109.0 ?
    C5' C6' H6D . . 109.0 ?
    H6C C6' H6D . . 107.8 ?
loop_
    _geom_torsion_atom_site_label_1
    _geom_torsion_atom_site_label_2
    _geom_torsion_atom_site_label_3
    _geom_torsion_atom_site_label_4
    _geom_torsion_site_symmetry_1
    _geom_torsion_site_symmetry_2
    _geom_torsion_site_symmetry_3
    _geom_torsion_site_symmetry_4
    _geom_torsion
    _geom_torsion_publ_flag
    C1' C1 C2 N3 . . . . 66.10(9) ?
    C3' C1 C2 N3 . . . . -177.68(7) ?
    C8A C1 C2 N3 . . . . -58.00(9) ?
    C1 C2 N3 C9 . . . . -176.76(7) ?
    C1 C2 N3 C4 . . . . 63.10(9) ?
    C9 N3 C4 C4A . . . . 178.93(7) ?
    C2 N3 C4 C4A . . . . -61.80(9) ?
    N3 C4 C4A C5 . . . . -177.62(7) ?
    N3 C4 C4A C8A . . . . 58.53(9) ?
    C4 C4A C5 C6 . . . . 179.09(7) ?
    C8A C4A C5 C6 . . . . -57.05(10) ?
    C4A C5 C6 C7 . . . . 56.19(10) ?
    C5 C6 C7 C8 . . . . -55.41(11) ?
    C6 C7 C8 C8A . . . . 55.69(10) ?
    C7 C8 C8A O1 . . . . 59.18(9) ?
    C7 C8 C8A C4A . . . . -55.19(9) ?
    C7 C8 C8A C1 . . . . -179.54(7) ?
    C4 C4A C8A O1 . . . . 62.26(9) ?
    C5 C4A C8A O1 . . . . -61.17(9) ?
    C4 C4A C8A C8 . . . . 179.33(7) ?
    C5 C4A C8A C8 . . . . 55.90(9) ?
    C4 C4A C8A C1 . . . . -53.84(9) ?
    C5 C4A C8A C1 . . . . -177.27(7) ?
    C1' C1 C8A O1 . . . . 178.11(7) ?
    C2 C1 C8A O1 . . . . -61.79(8) ?
    C3' C1 C8A O1 . . . . 56.37(9) ?
    C1' C1 C8A C8 . . . . 56.36(10) ?
    C2 C1 C8A C8 . . . . 176.46(7) ?
    C3' C1 C8A C8 . . . . -65.38(9) ?
    C1' C1 C8A C4A . . . . -67.95(9) ?
    C2 C1 C8A C4A . . . . 52.15(9) ?
    C3' C1 C8A C4A . . . . 170.31(7) ?
    C2 C1 C1' O1' . . . . -111.77(9) ?
    C3' C1 C1' O1' . . . . 131.70(9) ?
    C8A C1 C1' O1' . . . . 8.39(12) ?
    C2 C1 C1' C6' . . . . 68.10(9) ?
    C3' C1 C1' C6' . . . . -48.43(10) ?
    C8A C1 C1' C6' . . . . -171.74(7) ?
    C1' C1 C3' C4' . . . . 52.23(10) ?
    C2 C1 C3' C4' . . . . -64.11(9) ?
    C8A C1 C3' C4' . . . . 177.83(7) ?
    C1 C3' C4' C5' . . . . -58.21(10) ?
    C3' C4' C5' C6' . . . . 55.80(10) ?
    O1' C1' C6' C5' . . . . -129.56(9) ?
    C1 C1' C6' C5' . . . . 50.56(10) ?
    C4' C5' C6' C1' . . . . -52.24(10) ?
loop_
    _geom_hbond_atom_site_label_D
    _geom_hbond_atom_site_label_H
    _geom_hbond_atom_site_label_A
    _geom_hbond_site_symmetry_A
    _geom_hbond_distance_DH
    _geom_hbond_distance_HA
    _geom_hbond_distance_DA
    _geom_hbond_angle_DHA
    _geom_hbond_publ_flag
    O1 H1 N3 1_655 0.830(12) 2.195(12) 2.8967(10) 142.3(12) yes
_iucr_refine_instructions_details
;
TITL I in P2(1)/n
CELL 0.71073   5.8438  18.5756  12.2148  90.000  95.116  90.000
ZERR    4.00   0.0002   0.0007   0.0005   0.000   0.001   0.000
LATT  1
SYMM 0.5-X, 0.5+Y, 0.5-Z
SFAC C H N O
UNIT 60 100 4 8
TEMP -173.0
SIZE 0.20 0.30 0.30
L.S. 12
BOND $H
ACTA
CONF
HTAB
WGHT    0.055000    0.400000
FVAR       0.29578
O1    4    0.728822    0.109659    0.392938    11.00000    0.00962    0.01273 =
         0.01741    0.00105   -0.00147    0.00110
H1    2    0.846946    0.134459    0.393922    11.00000   -1.50000
C1    1    0.478684    0.214938    0.378388    11.00000    0.00949    0.00953 =
         0.01056   -0.00006    0.00016    0.00015
C2    1    0.388579    0.196237    0.490060    11.00000    0.01273    0.01148 =
         0.01059   -0.00064    0.00083   -0.00039
AFIX  23
H2A   2    0.514270    0.174085    0.538398    11.00000   -1.20000
H2B   2    0.342116    0.241152    0.525672    11.00000   -1.20000
AFIX   0
N3    3    0.191970    0.146590    0.478858    11.00000    0.01225    0.01072 =
         0.01104    0.00009    0.00262   -0.00006
C4    1    0.265461    0.077650    0.433770    11.00000    0.01270    0.01036 =
         0.01239    0.00091    0.00193    0.00046
AFIX  23
H4A   2    0.135588    0.043242    0.429284    11.00000   -1.20000
H4B   2    0.391891    0.057015    0.483375    11.00000   -1.20000
AFIX   0
C4A   1    0.346619    0.088494    0.319785    11.00000    0.01089    0.00954 =
         0.01106   -0.00036    0.00070   -0.00027
AFIX  13
H4C   2    0.215723    0.108857    0.271156    11.00000   -1.20000
AFIX   0
C5    1    0.413342    0.016197    0.271171    11.00000    0.01688    0.01013 =
         0.01378   -0.00096    0.00218   -0.00053
AFIX  23
H5A   2    0.538857   -0.005868    0.319722    11.00000   -1.20000
H5B   2    0.279745   -0.016754    0.267753    11.00000   -1.20000
AFIX   0
C6    1    0.491891    0.025481    0.155857    11.00000    0.02185    0.01251 =
         0.01437   -0.00306    0.00423   -0.00084
AFIX  23
H6A   2    0.361915    0.042993    0.105326    11.00000   -1.20000
H6B   2    0.541637   -0.021605    0.128318    11.00000   -1.20000
AFIX   0
C7    1    0.690798    0.079127    0.157645    11.00000    0.01886    0.01494 =
         0.01640   -0.00244    0.00708   -0.00007
AFIX  23
H7A   2    0.732594    0.086727    0.081719    11.00000   -1.20000
H7B   2    0.826356    0.058841    0.201437    11.00000   -1.20000
AFIX   0
C8    1    0.627931    0.151794    0.207028    11.00000    0.01484    0.01204 =
         0.01291   -0.00054    0.00359   -0.00119
AFIX  23
H8A   2    0.503869    0.174689    0.158586    11.00000   -1.20000
H8B   2    0.763420    0.183986    0.210812    11.00000   -1.20000
AFIX   0
C8A   1    0.547911    0.142663    0.322981    11.00000    0.01015    0.00991 =
         0.01076    0.00045    0.00026    0.00065
C9    1    0.110131    0.135287    0.587660    11.00000    0.01717    0.01680 =
         0.01169    0.00190    0.00396    0.00100
AFIX 137
H9A   2    0.056463    0.181125    0.615763    11.00000   -1.50000
H9B   2    0.235982    0.116589    0.638107    11.00000   -1.50000
H9C   2   -0.016718    0.100597    0.581786    11.00000   -1.50000
AFIX   0
O1'   4    0.182617    0.235570    0.228019    11.00000    0.01632    0.01559 =
         0.01493   -0.00008   -0.00292    0.00075
C1'   1    0.290571    0.258070    0.310839    11.00000    0.01036    0.01073 =
         0.01244    0.00187    0.00220   -0.00041
C3'   1    0.691831    0.264966    0.400429    11.00000    0.01071    0.01106 =
         0.01609   -0.00149    0.00006   -0.00069
AFIX  23
H3A   2    0.808028    0.239911    0.450679    11.00000   -1.20000
H3B   2    0.760162    0.273190    0.330185    11.00000   -1.20000
AFIX   0
C4'   1    0.639122    0.338101    0.450538    11.00000    0.01344    0.01140 =
         0.01525   -0.00156    0.00050   -0.00148
AFIX  23
H4D   2    0.581427    0.330766    0.523500    11.00000   -1.20000
H4E   2    0.781798    0.366980    0.460863    11.00000   -1.20000
AFIX   0
C5'   1    0.459774    0.378701    0.376025    11.00000    0.01566    0.01063 =
         0.01495   -0.00044    0.00189   -0.00004
AFIX  23
H5C   2    0.523664    0.390470    0.305800    11.00000   -1.20000
H5D   2    0.420967    0.424431    0.411662    11.00000   -1.20000
AFIX   0
C6'   1    0.241232    0.333115    0.352953    11.00000    0.01281    0.01198 =
         0.01762   -0.00121   -0.00001    0.00233
AFIX  23
H6C   2    0.163489    0.328789    0.421422    11.00000   -1.20000
H6D   2    0.135050    0.358137    0.297817    11.00000   -1.20000
HKLF 4
REM I in P2(1)/n
REM R1 =  0.0368 for   3221 Fo > 4sig(Fo)  and  0.0461 for all   3852 data
REM    167 parameters refined using      0 restraints
END
WGHT      0.0550      0.3107
REM Highest difference peak  0.478,  deepest hole -0.179, 1-sigma level 0.047
Q1    1   0.4515  0.1143  0.3211  11.00000  0.05    0.48
Q2    1   0.5877  0.1462  0.2650  11.00000  0.05    0.40
Q3    1   0.3100  0.0849  0.3766  11.00000  0.05    0.40
Q4    1   0.3941  0.2351  0.3411  11.00000  0.05    0.39
Q5    1   0.5843  0.2391  0.3886  11.00000  0.05    0.39
Q6    1   0.4613  0.0218  0.2128  11.00000  0.05    0.39
Q7    1   0.6532  0.3032  0.4205  11.00000  0.05    0.37
Q8    1   0.2710  0.2958  0.3347  11.00000  0.05    0.37
Q9    1   0.5884  0.0540  0.1580  11.00000  0.05    0.37
Q10   1   0.2862  0.1697  0.4792  11.00000  0.05    0.36
Q11   1   0.4356  0.2078  0.4321  11.00000  0.05    0.36
Q12   1   0.5476  0.3570  0.4127  11.00000  0.05    0.36
Q13   1   0.3871  0.0543  0.2935  11.00000  0.05    0.36
Q14   1   0.6545  0.1148  0.1844  11.00000  0.05    0.35
Q15   1   0.5124  0.1824  0.3478  11.00000  0.05    0.35
Q16   1   0.3540  0.3547  0.3653  11.00000  0.05    0.34
Q17   1   0.2418  0.1140  0.4584  11.00000  0.05    0.32
Q18   1   0.1641  0.1398  0.5300  11.00000  0.05    0.27
Q19   1   0.1134  0.1658  0.4453  11.00000  0.05    0.20
Q20   1   0.2036  0.2382  0.2853  11.00000  0.05    0.19
;
