# Supplementary material for: rac-(1S*,4aS*,8aS*)-4a-Hy­droxy-2-methyl­perhydro­spiro­[isoquinoline-4,1′-cyclo­hexa­n]-2′-one
Source: Acta Crystallogr Sect E Struct Rep Online. 2013 Apr 5;69(Pt 5):o628. doi: 10.1107/S1600536813007010 (PMC3647829; doi:10.1107/S1600536813007010)
Supplement: Supplementary file 2 [file e-69-0o628-Isup2.hkl]

# 
# h,k,l, Fc-squared, Fo-squared, sigma(Fo-squared) and status flag 
# 
data_I
_shelx_title ' CAT5 in P2(1)/n' 
_shelx_refln_list_code          4 
_shelx_F_calc_maximum      109.14 
_exptl_crystal_F_000       552.00 
_reflns_d_resolution_high  0.7108 
 
loop_ 
 _symmetry_equiv_pos_as_xyz 
 'x, y, z' 
 '-x+1/2, y+1/2, -z+1/2' 
 '-x, -y, -z' 
 'x-1/2, -y-1/2, z-1/2' 
 
_cell_length_a     5.8438 
_cell_length_b    18.5756 
_cell_length_c    12.2148 
_cell_angle_alpha  90.000 
_cell_angle_beta   95.116 
_cell_angle_gamma  90.000 
 
_shelx_F_squared_multiplier     1.000 
 
loop_ 
 _refln_index_h 
 _refln_index_k 
 _refln_index_l 
 _refln_F_squared_calc 
 _refln_F_squared_meas 
 _refln_F_squared_sigma 
 _refln_observed_status 
   2   0   0     4202.21     4298.60     58.36 o 
   4   0   0      256.43      249.98      7.43 o 
   6   0   0       29.00       23.41      3.07 o 
   8   0   0        8.52        6.06      5.37 o 
   1   1   0     2775.51     2750.05     21.80 o 
   2   1   0     2436.17     2594.76     20.66 o 
   3   1   0       10.96       11.48      0.87 o 
   4   1   0      898.00      891.11      8.64 o 
   5   1   0       65.91       66.42      2.30 o 
   6   1   0       11.75       10.06      1.42 o 
   7   1   0       11.55        9.39      2.12 o 
   8   1   0        6.28        5.79      3.55 o 
   0   2   0     4633.20     4663.29     73.84 o 
   1   2   0      156.84      163.30      2.09 o 
   2   2   0     1413.74     1430.20     11.86 o 
   3   2   0      306.68      316.27      3.70 o 
   4   2   0        9.42        9.93      1.05 o 
   5   2   0      724.60      731.82      7.87 o 
   6   2   0       90.66       82.06      2.61 o 
   7   2   0        5.95        6.20      2.04 o 
   8   2   0       19.37        7.00      3.71 o 
   1   3   0     1042.69     1029.93      8.51 o 
   2   3   0        0.32        0.00      0.47 o 
   3   3   0      158.26      186.23      2.79 o 
   4   3   0        4.42        5.55      0.96 o 
   5   3   0       37.56       40.86      1.87 o 
   6   3   0        8.12        6.72      1.51 o 
   7   3   0        1.37        0.00      1.77 o 
   8   3   0       83.83       93.87      7.26 o 
   0   4   0     3693.19     3669.86     34.80 o 
   1   4   0      160.92      177.25      2.03 o 
   2   4   0      284.61      300.26      3.61 o 
   3   4   0       35.08       41.44      2.05 o 
   4   4   0        6.34        5.65      0.95 o 
   5   4   0      116.46      125.68      3.09 o 
   6   4   0      130.83      130.17      3.45 o 
   7   4   0       82.93       79.65      4.71 o 
   8   4   0       79.41       85.13      8.63 o 
   1   5   0     2509.40     2617.09     20.73 o 
   2   5   0     3100.51     3412.73     27.16 o 
   3   5   0     2459.35     2679.83     22.03 o 
   4   5   0       56.64       54.54      2.05 o 
   5   5   0      335.97      357.86      4.93 o 
   6   5   0        7.19        7.46      1.61 o 
   7   5   0       52.44       49.52      3.92 o 
   8   5   0       13.88       21.69      4.32 o 
   0   6   0       57.48       58.23      2.06 o 
   1   6   0     1321.73     1316.01     10.98 o 
   2   6   0     3726.65     3964.98     31.44 o 
   3   6   0      342.38      401.87      4.61 o 
   4   6   0      375.69      374.35      4.76 o 
   5   6   0      339.46      309.42      4.55 o 
   6   6   0      124.16      118.60      3.44 o 
   7   6   0       29.27       27.22      3.38 o 
   1   7   0       87.16      100.43      1.60 o 
   2   7   0       39.18       33.82      1.21 o 
   3   7   0      169.80      185.01      2.87 o 
   4   7   0       19.17       21.15      1.63 o 
   5   7   0        9.98        9.76      1.31 o 
   6   7   0       12.33       14.35      1.82 o 
   7   7   0       47.37       44.42      3.93 o 
   0   8   0     3770.09     3873.55     43.13 o 
   1   8   0       59.59       64.02      1.31 o 
   2   8   0       34.99       29.61      1.52 o 
   3   8   0        0.01        2.01      0.79 o 
   4   8   0       77.66       78.49      2.21 o 
   5   8   0        1.39        1.83      1.15 o 
   6   8   0        6.35        5.04      1.61 o 
   7   8   0        8.99        7.75      2.73 o 
   1   9   0        0.15        1.24      0.53 o 
   2   9   0     1567.23     1631.04     14.03 o 
   3   9   0       45.79       46.70      1.81 o 
   4   9   0       82.92       75.54      2.22 o 
   5   9   0       33.59       37.24      1.98 o 
   6   9   0       72.28       72.27      3.18 o 
   7   9   0       35.48       43.74      3.37 o 
   0  10   0      854.20      972.32     12.13 o 
   1  10   0      287.71      309.05      3.54 o 
   2  10   0      336.89      314.60      3.90 o 
   3  10   0        0.49        1.82      0.93 o 
   4  10   0       90.90      127.82      3.24 o 
   5  10   0       21.64       13.75      1.52 o 
   6  10   0       61.18       55.64      2.85 o 
   7  10   0       23.16       25.54      2.86 o 
   1  11   0      357.10      346.50      3.92 o 
   2  11   0     1649.45     1673.20     14.54 o 
   3  11   0     1913.19     1861.96     16.42 o 
   4  11   0       79.72      115.59      2.75 o 
   5  11   0      185.46      241.18      5.61 o 
   6  11   0        3.74        2.31      1.57 o 
   7  11   0      103.59      116.74      4.79 o 
   0  12   0      885.88      882.07     22.40 o 
   1  12   0      561.81      567.02      5.89 o 
   2  12   0     1954.31     1974.42     17.01 o 
   3  12   0     1002.56     1009.79      9.92 o 
   4  12   0       15.33       15.70      1.46 o 
   5  12   0        0.01        1.40      1.26 o 
   6  12   0        7.13        7.12      1.73 o 
   7  12   0       36.21       44.59      3.48 o 
   1  13   0        3.60        3.20      1.01 o 
   2  13   0       87.64       94.78      2.15 o 
   3  13   0      450.09      428.96      5.57 o 
   4  13   0       26.49       27.06      1.77 o 
   5  13   0       95.23       93.16      2.86 o 
   6  13   0       13.86       11.67      1.99 o 
   7  13   0       15.23       17.52      2.73 o 
   0  14   0       93.32      104.31      4.43 o 
   1  14   0      204.36      213.07      3.50 o 
   2  14   0      138.70      130.39      2.61 o 
   3  14   0       10.46        7.06      1.19 o 
   4  14   0      121.55      132.95      3.10 o 
   5  14   0        7.60        7.85      1.53 o 
   6  14   0       10.11       14.80      2.09 o 
   1  15   0       35.16       24.79      2.03 o 
   2  15   0      103.20       98.60      2.80 o 
   3  15   0      247.31      221.10      4.31 o 
   4  15   0       17.28       13.32      1.75 o 
   5  15   0       27.54       27.50      2.56 o 
   6  15   0        0.22        0.00      2.18 o 
   0  16   0      252.66      220.05     12.40 o 
   1  16   0      249.36      238.78      5.12 o 
   2  16   0        3.05        5.10      1.52 o 
   3  16   0       47.89       42.93      2.32 o 
   4  16   0        0.47        1.58      1.46 o 
   5  16   0      253.71      260.07      5.36 o 
   6  16   0      127.35      136.11      4.76 o 
   1  17   0     1002.31      909.80     12.28 o 
   2  17   0      202.62      196.14      4.90 o 
   3  17   0       29.38       25.72      2.45 o 
   4  17   0       16.30       16.86      2.34 o 
   5  17   0      102.89      107.40      5.14 o 
   6  17   0        5.16        6.33      3.59 o 
   0  18   0      320.31      314.82      8.94 o 
   1  18   0       32.19       35.39      2.61 o 
   2  18   0       12.69       14.53      2.09 o 
   3  18   0        4.13        4.74      1.77 o 
   4  18   0      106.72      109.02      4.29 o 
   5  18   0        0.33        0.91      2.42 o 
   1  19   0        8.73       12.27      2.46 o 
   2  19   0        9.33       11.41      2.07 o 
   3  19   0       40.98       46.16      3.23 o 
   4  19   0      237.27      249.24      6.44 o 
   5  19   0       24.92       31.63      3.57 o 
   0  20   0       37.83       30.34      3.69 o 
   1  20   0      349.32      342.40      6.95 o 
   2  20   0       20.33       18.46      2.41 o 
   3  20   0      173.45      186.45      5.39 o 
   4  20   0      228.66      226.89      6.03 o 
   5  20   0       18.47       21.84      3.45 o 
   1  21   0       16.70       15.35      2.72 o 
   2  21   0        2.03        0.00      1.81 o 
   3  21   0       67.55       71.41      3.99 o 
   4  21   0       18.95       15.95      2.61 o 
   0  22   0      130.41      143.65     13.03 o 
   1  22   0       47.60       44.21      3.26 o 
   2  22   0        0.10        1.81      1.99 o 
   3  22   0        0.03        0.71      2.05 o 
   4  22   0       68.10       80.62      4.54 o 
   1  23   0       11.98       10.99      2.90 o 
   2  23   0       20.76       21.54      2.73 o 
   3  23   0      111.01      116.28      5.00 o 
   0  24   0       11.24        7.82      4.29 o 
   1  24   0        9.33        8.69      2.38 o 
   2  24   0       12.83       16.00      2.67 o 
   3  24   0       11.51        6.55      2.49 o 
   1  25   0      173.51      173.99      5.67 o 
   2  25   0      170.24      169.13      5.72 o 
   0  26   0       77.28       93.32     15.32 o 
  -7   0   1       10.19        6.98      2.83 o 
  -5   0   1       50.77       61.41      4.22 o 
  -3   0   1       23.67       27.63      1.89 o 
  -1   0   1     4376.29     4400.03     59.89 o 
   1   0   1      344.46      326.00      4.24 o 
   3   0   1       14.93       10.01      1.63 o 
   5   0   1        6.30        8.86      1.73 o 
   7   0   1       53.28       53.26      7.43 o 
  -8   1   1        0.07        3.21      3.27 o 
  -7   1   1       11.62       11.74      2.23 o 
  -6   1   1      377.62      369.15      6.91 o 
  -5   1   1        0.02        1.05      0.97 o 
  -4   1   1       27.22       29.98      1.50 o 
  -3   1   1       18.45       21.71      2.23 o 
  -2   1   1      323.81      332.35      3.79 o 
  -1   1   1     1235.55     1238.55      9.16 o 
   0   1   1     1089.91     1031.33      8.09 o 
   1   1   1    10850.96    10308.79    137.78 o 
   2   1   1     1205.06     1238.12     10.41 o 
   3   1   1      279.97      269.24      3.33 o 
   4   1   1        2.62        4.61      1.42 o 
   5   1   1       56.16       57.74      2.13 o 
   6   1   1        2.08        0.00      1.20 o 
   7   1   1       22.07       26.57      4.16 o 
   8   1   1        5.84        1.72      3.18 o 
  -8   2   1       18.17       21.53      4.32 o 
  -7   2   1      133.61      120.16      4.29 o 
  -6   2   1      421.31      410.12      6.36 o 
  -5   2   1       73.82       71.79      3.31 o 
  -4   2   1       22.11       16.55      1.15 o 
  -3   2   1      768.53      822.31      7.62 o 
  -2   2   1      574.10      553.95      5.14 o 
  -1   2   1     3487.82     3510.89     36.79 o 
   0   2   1     4869.15     4819.24     34.61 o 
   1   2   1      652.46      624.02      5.83 o 
   2   2   1      157.41      165.63      2.15 o 
   3   2   1      595.67      647.99      6.35 o 
   4   2   1       27.73       28.96      1.43 o 
   5   2   1       26.55       25.79      1.61 o 
   6   2   1       54.72       52.56      2.31 o 
   7   2   1        8.20        5.44      4.29 o 
   8   2   1        2.02        1.50      3.19 o 
  -8   3   1        2.19        7.11      3.63 o 
  -7   3   1       11.90       15.03      2.32 o 
  -6   3   1       16.69       19.80      1.91 o 
  -5   3   1       98.85      102.60      2.46 o 
  -4   3   1        9.98        9.89      1.03 o 
  -3   3   1      223.85      250.25      3.71 o 
  -2   3   1       89.43       91.12      1.51 o 
  -1   3   1       94.47      104.74      1.41 o 
   0   3   1     1142.87     1153.27     10.67 o 
   1   3   1     7052.71     7085.21     55.36 o 
   2   3   1     1210.27     1347.78     11.33 o 
   3   3   1      603.87      603.71      6.06 o 
   4   3   1      124.61      124.33      2.48 o 
   5   3   1        9.33       11.39      1.33 o 
   6   3   1       50.49       52.47      2.35 o 
   7   3   1       45.83       44.09      6.40 o 
   8   3   1        3.78        4.82      3.63 o 
  -8   4   1       15.03       14.35      4.57 o 
  -7   4   1       15.85       19.87      2.52 o 
  -6   4   1      123.20      116.10      3.36 o 
  -5   4   1       41.55       35.56      1.73 o 
  -4   4   1      146.21      142.63      2.62 o 
  -3   4   1      360.80      379.57      4.27 o 
  -2   4   1      354.21      399.14      4.06 o 
  -1   4   1     3854.81     3899.04     37.01 o 
   0   4   1     2206.17     2192.48     19.04 o 
   1   4   1     2627.10     2644.59     20.89 o 
   2   4   1     2749.20     2973.15     23.78 o 
   3   4   1     1070.33     1134.59     10.22 o 
   4   4   1        8.72        9.67      1.12 o 
   5   4   1        0.13        0.00      1.45 o 
   6   4   1       24.67       21.70      1.73 o 
   7   4   1        7.84        7.92      2.52 o 
   8   4   1        0.11        1.14      3.35 o 
  -8   5   1       36.86       31.72      4.85 o 
  -7   5   1       12.74       15.94      2.46 o 
  -6   5   1      265.14      261.20      5.00 o 
  -5   5   1      101.65       93.63      2.44 o 
  -4   5   1        0.36        0.00      0.82 o 
  -3   5   1        0.01        0.52      0.89 o 
  -2   5   1     2660.83     2902.92     23.29 o 
  -1   5   1       34.51       34.14      0.90 o 
   0   5   1      849.89      843.59      7.94 o 
   1   5   1      558.47      582.90      5.29 o 
   2   5   1     1076.85     1172.20     10.15 o 
   3   5   1       14.06       18.08      1.26 o 
   4   5   1      475.13      489.77      5.67 o 
   5   5   1      249.57      236.69      5.36 o 
   6   5   1       76.27       73.77      2.64 o 
   7   5   1       70.02       65.90      4.97 o 
  -7   6   1        4.17        7.43      2.16 o 
  -6   6   1       26.04       29.65      2.67 o 
  -5   6   1       45.46       48.83      2.10 o 
  -4   6   1        1.99        2.55      1.14 o 
  -3   6   1        0.12        0.02      0.68 o 
  -2   6   1       41.54       46.22      1.25 o 
  -1   6   1      687.62      706.36      6.33 o 
   0   6   1      598.30      650.43      6.46 o 
   1   6   1        5.74        3.10      0.51 o 
   2   6   1     4026.65     4362.53     34.52 o 
   3   6   1      787.09      841.33      8.10 o 
   4   6   1        0.64        3.22      0.97 o 
   5   6   1      933.02      914.71      9.52 o 
   6   6   1      259.87      257.62      4.45 o 
   7   6   1      220.81      232.05      5.96 o 
  -7   7   1      237.45      250.52     10.77 o 
  -6   7   1        0.01        1.54      1.47 o 
  -5   7   1      255.24      267.19      4.19 o 
  -4   7   1      219.99      201.43      3.33 o 
  -3   7   1      619.37      657.87      6.71 o 
  -2   7   1      289.08      392.52      4.27 o 
  -1   7   1      249.59      266.97      3.00 o 
   0   7   1       56.34       74.84      2.03 o 
   1   7   1      578.10      593.59      5.58 o 
   2   7   1      287.96      273.38      3.57 o 
   3   7   1       67.69       52.89      1.66 o 
   4   7   1       58.17       53.22      1.94 o 
   5   7   1       35.62       34.44      1.88 o 
   6   7   1       29.32       31.58      2.02 o 
   7   7   1        7.62       10.25      2.34 o 
  -7   8   1        0.10        3.45      2.10 o 
  -6   8   1       45.56       42.02      2.77 o 
  -5   8   1      108.23      111.28      2.78 o 
  -4   8   1      126.54      129.75      2.70 o 
  -3   8   1       45.81       50.80      2.14 o 
  -2   8   1     2868.89     3099.71     25.09 o 
  -1   8   1        2.05        3.54      0.89 o 
   0   8   1      233.50      257.09      3.35 o 
   1   8   1      174.85      163.30      2.23 o 
   2   8   1      369.24      356.41      4.08 o 
   3   8   1       22.20       24.06      1.31 o 
   4   8   1        0.05        1.99      0.97 o 
   5   8   1      331.71      293.76      5.76 o 
   6   8   1      194.96      205.58      4.07 o 
   7   8   1      265.83      290.66      6.72 o 
  -7   9   1       22.61       22.39      2.76 o 
  -6   9   1      152.74      157.65      4.09 o 
  -5   9   1       40.57       40.83      2.02 o 
  -4   9   1      134.94      146.08      2.92 o 
  -3   9   1      286.30      293.66      3.94 o 
  -2   9   1       51.39       45.05      1.44 o 
  -1   9   1     1279.46     1330.99     25.08 o 
   0   9   1      525.92      569.65      6.42 o 
   1   9   1       13.63       18.60      1.08 o 
   2   9   1       53.09       53.40      1.53 o 
   3   9   1      366.67      367.02      4.79 o 
   4   9   1      162.03      192.55      3.41 o 
   5   9   1      119.37      153.73      3.57 o 
   6   9   1       19.07       14.26      1.68 o 
   7   9   1       15.27       15.47      2.59 o 
  -7  10   1        0.07        0.00      2.25 o 
  -6  10   1        0.81        0.62      1.51 o 
  -5  10   1       37.66       26.20      1.77 o 
  -4  10   1       14.81        7.22      1.18 o 
  -3  10   1      518.85      515.25      5.83 o 
  -2  10   1     1164.63     1197.05     12.03 o 
  -1  10   1       78.34       89.19      1.55 o 
   0  10   1       89.50       97.05      2.02 o 
   1  10   1      438.66      439.43      4.81 o 
   2  10   1      101.39       94.06      2.10 o 
   3  10   1     1572.57     1547.38     13.91 o 
   4  10   1      121.08      122.62      3.29 o 
   5  10   1       26.41       16.05      1.61 o 
   6  10   1       16.97       19.79      2.34 o 
   7  10   1        4.43        4.07      2.40 o 
  -7  11   1       23.60       23.31      4.04 o 
  -6  11   1        1.96        3.19      1.62 o 
  -5  11   1      146.39      139.69      3.24 o 
  -4  11   1        0.01        0.69      1.04 o 
  -3  11   1      203.46      210.40      3.39 o 
  -2  11   1      136.03      155.32      3.50 o 
  -1  11   1     1078.81     1121.36     11.29 o 
   0  11   1        2.15        2.42      0.75 o 
   1  11   1       33.10       29.41      1.45 o 
   2  11   1      522.27      513.56      5.62 o 
   3  11   1     2227.75     2218.62     19.16 o 
   4  11   1       19.74       31.61      1.75 o 
   5  11   1       31.64       25.42      1.83 o 
   6  11   1       18.35       20.67      2.99 o 
   7  11   1       16.19       16.99      2.69 o 
  -7  12   1       29.67       35.67      3.78 o 
  -6  12   1        0.18        0.00      1.54 o 
  -5  12   1        0.61        2.32      1.34 o 
  -4  12   1        3.44        0.90      1.23 o 
  -3  12   1      766.18      790.17      8.23 o 
  -2  12   1      113.90      113.76      2.41 o 
  -1  12   1      320.19      330.02      4.60 o 
   0  12   1        0.95        1.99      0.80 o 
   1  12   1      412.54      433.00      4.73 o 
   2  12   1        0.18        0.44      0.80 o 
   3  12   1        0.84        0.27      0.99 o 
   4  12   1       68.64       77.57      3.79 o 
   5  12   1       27.25       17.84      1.71 o 
   6  12   1      139.23      138.58      4.55 o 
   7  12   1      102.20      108.25      5.28 o 
  -7  13   1        0.14        1.71      2.45 o 
  -6  13   1        3.20        1.45      1.80 o 
  -5  13   1        0.34        0.00      1.44 o 
  -4  13   1      281.64      238.97      5.27 o 
  -3  13   1        1.22        0.00      0.93 o 
  -2  13   1       30.21       27.78      1.53 o 
  -1  13   1      134.72      131.96      2.73 o 
   0  13   1      145.66      141.85      4.01 o 
   1  13   1       83.43       92.83      1.83 o 
   2  13   1      540.61      508.93      7.17 o 
   3  13   1      365.96      356.77      4.83 o 
   4  13   1       25.25       22.79      1.67 o 
   5  13   1       21.55       29.60      2.02 o 
   6  13   1        7.46        5.33      2.08 o 
   7  13   1        7.95        6.62      2.37 o 
  -6  14   1       11.51       14.41      2.35 o 
  -5  14   1        0.15        1.30      1.42 o 
  -4  14   1       11.31        5.98      1.32 o 
  -3  14   1      195.46      178.01      3.25 o 
  -2  14   1        8.94        6.85      1.41 o 
  -1  14   1       94.07       99.91      3.19 o 
   0  14   1      657.47      653.67      8.58 o 
   1  14   1      101.10      102.26      2.87 o 
   2  14   1      728.44      711.88      7.45 o 
   3  14   1      765.22      752.57      8.11 o 
   4  14   1      317.47      327.31      4.97 o 
   5  14   1       22.23       18.78      2.12 o 
   6  14   1      109.25      122.71      4.95 o 
  -6  15   1        4.81        1.63      2.19 o 
  -5  15   1       19.92       14.10      2.23 o 
  -4  15   1      161.38      168.25      4.02 o 
  -3  15   1      109.66      109.93      3.12 o 
  -2  15   1        3.28        2.47      1.30 o 
  -1  15   1        4.35        2.11      0.99 o 
   0  15   1      982.17      916.52     11.87 o 
   1  15   1     1645.36     1592.05     18.37 o 
   2  15   1       48.25       38.19      1.62 o 
   3  15   1      367.38      359.19      4.98 o 
   4  15   1        0.32        0.08      1.21 o 
   5  15   1        6.68        8.44      1.65 o 
   6  15   1        0.48        0.00      2.31 o 
  -6  16   1        1.94        0.55      2.08 o 
  -5  16   1       13.59       11.10      2.25 o 
  -4  16   1        6.87        4.30      1.55 o 
  -3  16   1        5.82        5.05      1.41 o 
  -2  16   1       66.47       65.93      3.17 o 
  -1  16   1       18.21       15.85      1.88 o 
   0  16   1      719.00      625.89      9.20 o 
   1  16   1        1.45        3.16      1.41 o 
   2  16   1        2.02        1.36      1.52 o 
   3  16   1        3.00        0.73      1.59 o 
   4  16   1       50.02       66.29      2.91 o 
   5  16   1       16.24       20.09      2.59 o 
   6  16   1        0.57        0.00      2.93 o 
  -6  17   1       48.96       49.67      4.15 o 
  -5  17   1       12.36       15.25      2.84 o 
  -4  17   1       24.53       23.77      2.80 o 
  -3  17   1       13.43       10.02      1.99 o 
  -2  17   1        0.83        1.45      1.55 o 
  -1  17   1      149.75      137.40      4.02 o 
   0  17   1      521.53      467.75      9.80 o 
   1  17   1      749.45      725.22     10.47 o 
   2  17   1       99.75       94.41      3.61 o 
   3  17   1        0.00        0.26      1.59 o 
   4  17   1       22.10       22.83      3.17 o 
   5  17   1       11.17       12.87      2.30 o 
   6  17   1        0.34        0.00      3.22 o 
  -5  18   1      194.21      200.45      6.62 o 
  -4  18   1      103.45      102.15      4.12 o 
  -3  18   1       15.36       13.80      2.15 o 
  -2  18   1        4.16        1.77      1.67 o 
  -1  18   1       24.46       22.48      2.24 o 
   0  18   1       90.83       71.33      3.34 o 
   1  18   1      157.72      144.71      4.29 o 
   2  18   1       13.39        9.45      1.95 o 
   3  18   1       53.48       55.22      3.73 o 
   4  18   1      182.11      174.08      5.10 o 
   5  18   1        3.21        3.23      2.21 o 
  -5  19   1      186.01      208.13      6.98 o 
  -4  19   1       71.64       70.27      3.88 o 
  -3  19   1       74.03       72.88      3.77 o 
  -2  19   1        0.00        0.00      1.65 o 
  -1  19   1      156.34      151.71      4.46 o 
   0  19   1       30.42       22.73      2.44 o 
   1  19   1      182.61      162.10      6.25 o 
   2  19   1        1.45        3.02      1.82 o 
   3  19   1       90.47       89.31      5.19 o 
   4  19   1      287.21      294.97      6.81 o 
   5  19   1      135.26      143.37      5.13 o 
  -5  20   1      160.26      170.80      6.56 o 
  -4  20   1       25.87       22.43      2.77 o 
  -3  20   1       47.00       53.82      3.94 o 
  -2  20   1        0.01        0.00      1.58 o 
  -1  20   1        9.06        5.88      1.83 o 
   0  20   1        7.06        5.18      1.89 o 
   1  20   1       42.09       38.23      2.91 o 
   2  20   1       36.73       34.74      3.27 o 
   3  20   1       70.66       83.95      4.11 o 
   4  20   1       70.26       66.56      3.96 o 
   5  20   1        3.26        3.09      2.66 o 
  -4  21   1       84.02       90.62      6.96 o 
  -3  21   1       34.80       34.13      3.04 o 
  -2  21   1        1.23        1.85      1.86 o 
  -1  21   1       66.13       54.28      4.88 o 
   0  21   1      171.56      164.11      4.92 o 
   1  21   1       27.62       26.22      2.92 o 
   2  21   1      131.12      135.55      4.66 o 
   3  21   1        5.26        6.69      2.23 o 
   4  21   1       41.06       42.28      3.40 o 
  -4  22   1      210.69      214.70      6.24 o 
  -3  22   1        3.95        3.75      2.25 o 
  -2  22   1       16.76       21.81      2.71 o 
  -1  22   1        9.77        7.86      2.08 o 
   0  22   1       49.35       46.32      3.29 o 
   1  22   1       29.51       21.19      2.59 o 
   2  22   1        4.96        5.29      2.11 o 
   3  22   1       85.57       88.54      4.55 o 
   4  22   1        7.15        7.36      2.47 o 
  -3  23   1       12.51       12.73      2.62 o 
  -2  23   1      276.84      269.41      6.71 o 
  -1  23   1        7.03        8.34      2.24 o 
   0  23   1        1.34        4.84      2.04 o 
   1  23   1       18.17       12.34      2.38 o 
   2  23   1       13.77       18.94      2.99 o 
   3  23   1       58.24       56.69      4.06 o 
  -3  24   1        3.13        4.21      2.38 o 
  -2  24   1      196.64      210.41      6.13 o 
  -1  24   1      179.15      173.07      5.49 o 
   0  24   1        2.25        5.23      2.26 o 
   1  24   1        1.82        1.63      2.09 o 
   2  24   1        8.35        7.64      2.37 o 
   3  24   1        5.82        8.65      2.60 o 
  -2  25   1       55.37       52.42      3.91 o 
  -1  25   1        5.58        7.33      2.54 o 
   0  25   1      187.20      185.04      5.90 o 
   1  25   1       27.60       29.21      3.15 o 
   2  25   1       46.82       47.58      3.75 o 
   0  26   1      147.63      146.83      5.49 o 
  -8   0   2      117.37      118.97     10.74 o 
  -6   0   2       79.51       74.74      5.66 o 
  -4   0   2        6.99        4.43      1.15 o 
  -2   0   2      502.94      512.10      7.99 o 
   0   0   2      579.74      604.91      8.21 o 
   2   0   2     1348.27     1449.67     17.16 o 
   4   0   2      140.18      129.83      3.58 o 
   6   0   2        1.80        0.89      1.79 o 
   8   0   2        7.48        0.46      4.69 o 
  -8   1   2        5.22        2.71      2.23 o 
  -7   1   2        0.17        0.00      1.81 o 
  -6   1   2        8.90        5.26      1.86 o 
  -5   1   2      255.84      255.82      3.80 o 
  -4   1   2      423.53      414.07      4.76 o 
  -3   1   2       65.01       78.19      1.53 o 
  -2   1   2     1386.40     1352.22     12.21 o 
  -1   1   2     1939.80     1980.12     17.19 o 
   0   1   2    11911.40    11197.40     93.11 o 
   1   1   2     3487.33     3571.70     30.68 o 
   2   1   2      191.20      182.27      3.35 o 
   3   1   2      193.59      171.04      3.58 o 
   4   1   2     1194.67     1228.80     11.32 o 
   5   1   2      454.29      454.36      7.72 o 
   6   1   2       21.32       20.08      2.90 o 
   7   1   2       29.25       28.51      3.24 o 
   8   1   2        0.64        0.00      4.57 o 
  -8   2   2       22.82       24.67      4.14 o 
  -7   2   2        7.48        3.63      2.00 o 
  -6   2   2        0.01        0.39      1.73 o 
  -5   2   2        1.42        0.78      0.98 o 
  -4   2   2       26.06       31.95      1.37 o 
  -3   2   2      169.28      178.42      3.25 o 
  -2   2   2      622.99      648.05      5.85 o 
  -1   2   2     3557.75     3568.64     30.40 o 
   0   2   2      398.67      363.03      3.29 o 
   1   2   2     4034.17     4049.89     34.43 o 
   2   2   2     1236.09     1297.37     10.94 o 
   3   2   2       34.16       45.97      2.09 o 
   4   2   2      490.14      498.29      9.08 o 
   5   2   2       12.09       12.68      1.36 o 
   6   2   2       10.93       11.41      2.14 o 
   7   2   2       92.40       85.87      4.71 o 
   8   2   2        1.08        0.00      3.10 o 
  -8   3   2       61.65       61.42      4.83 o 
  -7   3   2        3.70        5.60      2.03 o 
  -6   3   2      367.10      346.90      6.71 o 
  -5   3   2      510.61      481.33      5.75 o 
  -4   3   2        9.45        4.80      0.89 o 
  -3   3   2      517.70      576.48      5.74 o 
  -2   3   2      289.98      307.40      3.27 o 
  -1   3   2     1265.57     1300.70     11.59 o 
   0   3   2        0.24        0.00      0.34 o 
   1   3   2      526.74      476.17      4.84 o 
   2   3   2      944.76     1007.65      8.80 o 
   3   3   2      106.51       97.31      2.56 o 
   4   3   2       87.06       89.26      2.93 o 
   5   3   2      226.97      222.47      3.71 o 
   6   3   2        9.39       11.32      1.86 o 
   7   3   2      103.84       95.22      4.98 o 
  -8   4   2        0.03        0.00      2.45 o 
  -7   4   2       18.83       17.49      2.45 o 
  -6   4   2      111.78       98.45      3.97 o 
  -5   4   2      140.46      130.76      2.73 o 
  -4   4   2       99.68      104.05      2.24 o 
  -3   4   2        4.42        2.93      0.86 o 
  -2   4   2      220.93      238.91      2.80 o 
  -1   4   2      151.16      158.16      2.50 o 
   0   4   2     3480.18     3487.75     27.24 o 
   1   4   2     2706.37     2833.02     24.41 o 
   2   4   2     1295.27     1362.45     11.58 o 
   3   4   2     1795.22     1989.73     16.78 o 
   4   4   2        5.02        6.36      1.09 o 
   5   4   2        5.66        6.62      1.24 o 
   6   4   2      106.90      110.87      3.66 o 
   7   4   2       14.24       17.88      2.89 o 
  -8   5   2        0.56        0.00      2.68 o 
  -7   5   2       31.19       32.99      2.99 o 
  -6   5   2        9.88       13.93      2.18 o 
  -5   5   2      137.27      133.08      2.80 o 
  -4   5   2       51.35       48.63      1.74 o 
  -3   5   2        5.91        4.46      1.06 o 
  -2   5   2      246.81      261.52      3.08 o 
  -1   5   2       53.39       45.12      1.18 o 
   0   5   2      193.68      206.50      2.28 o 
   1   5   2        9.25       13.99      0.82 o 
   2   5   2       53.91       46.81      1.25 o 
   3   5   2      655.94      705.77      7.64 o 
   4   5   2     1031.18     1082.33     10.36 o 
   5   5   2      147.65      132.16      2.91 o 
   6   5   2        1.34        0.09      1.45 o 
   7   5   2       13.21       11.37      4.43 o 
  -7   6   2      137.41      144.40      5.71 o 
  -6   6   2       52.40       48.08      2.89 o 
  -5   6   2       17.55       19.95      1.68 o 
  -4   6   2        0.38        2.80      0.93 o 
  -3   6   2      473.38      517.75      5.51 o 
  -2   6   2     1778.08     1937.53     16.09 o 
  -1   6   2      113.75      124.01      1.80 o 
   0   6   2      464.57      489.47      4.58 o 
   1   6   2       95.35       93.08      1.79 o 
   2   6   2       24.74       16.01      1.11 o 
   3   6   2       35.57       36.33      1.43 o 
   4   6   2      481.45      476.49      5.65 o 
   5   6   2        0.46        0.18      1.06 o 
   6   6   2      647.57      669.98      9.96 o 
   7   6   2        0.29        2.05      2.26 o 
  -7   7   2       10.60        8.69      2.30 o 
  -6   7   2        5.91        7.51      2.14 o 
  -5   7   2      169.59      149.11      3.52 o 
  -4   7   2      378.27      382.62      4.83 o 
  -3   7   2      472.52      442.68      5.01 o 
  -2   7   2       64.61       66.69      1.76 o 
  -1   7   2     7893.19     8305.42     70.79 o 
   0   7   2     2046.49     2090.27     18.76 o 
   1   7   2       95.70      107.82      2.00 o 
   2   7   2       40.42       50.16      1.39 o 
   3   7   2      443.40      457.11      5.18 o 
   4   7   2      260.49      251.72      4.47 o 
   5   7   2      311.69      286.60      4.59 o 
   6   7   2       53.34       42.66      2.62 o 
   7   7   2      106.16      113.20      7.35 o 
  -7   8   2      405.30      416.69      8.84 o 
  -6   8   2        8.30        7.95      1.95 o 
  -5   8   2       37.87       49.33      2.92 o 
  -4   8   2      181.86      171.67      3.23 o 
  -3   8   2        8.75       11.19      1.14 o 
  -2   8   2        5.95       10.85      1.17 o 
  -1   8   2     3011.68     3369.90     26.91 o 
   0   8   2     1405.98     1466.88     15.38 o 
   1   8   2      333.75      331.22      4.58 o 
   2   8   2       74.18       83.78      1.81 o 
   3   8   2        2.15        2.09      0.85 o 
   4   8   2       17.09       11.07      1.24 o 
   5   8   2      351.60      342.10      4.99 o 
   6   8   2      129.09      118.95      3.65 o 
   7   8   2       48.88       42.58      3.91 o 
  -7   9   2       26.11       26.74      2.88 o 
  -6   9   2        9.78        8.42      2.05 o 
  -5   9   2       72.50       61.40      2.67 o 
  -4   9   2       18.25       16.69      1.36 o 
  -3   9   2      231.38      245.72      3.55 o 
  -2   9   2       10.45       20.01      1.09 o 
  -1   9   2       31.67       22.74      1.06 o 
   0   9   2        4.65        6.07      0.81 o 
   1   9   2      709.55      728.48      6.88 o 
   2   9   2      334.69      312.38      3.87 o 
   3   9   2      471.58      480.55      5.53 o 
   4   9   2       44.24       36.30      1.76 o 
   5   9   2       33.22       30.28      1.85 o 
   6   9   2       11.06       13.36      1.96 o 
   7   9   2        1.91        2.94      2.50 o 
  -7  10   2       11.66       14.97      2.55 o 
  -6  10   2        1.49        0.00      1.67 o 
  -5  10   2       35.30       46.10      2.48 o 
  -4  10   2       52.76       52.93      2.05 o 
  -3  10   2       30.65       26.88      1.44 o 
  -2  10   2       99.89      109.58      2.11 o 
  -1  10   2      449.28      464.85      5.64 o 
   0  10   2       23.69       25.10      1.34 o 
   1  10   2      394.16      401.15      4.39 o 
   2  10   2       52.08       47.30      1.91 o 
   3  10   2        1.55        2.10      0.94 o 
   4  10   2        3.34        8.03      1.24 o 
   5  10   2      105.96      131.68      3.99 o 
   6  10   2       91.96      108.86      3.61 o 
   7  10   2       31.33       36.57      3.76 o 
  -7  11   2        0.14        0.00      1.99 o 
  -6  11   2        5.43        7.56      2.04 o 
  -5  11   2       42.00       48.14      2.55 o 
  -4  11   2       26.07       34.58      2.61 o 
  -3  11   2      298.57      268.07      3.92 o 
  -2  11   2       89.75       88.75      1.95 o 
  -1  11   2      228.89      258.38      3.89 o 
   0  11   2        0.70        1.30      0.78 o 
   1  11   2       56.90       48.45      1.38 o 
   2  11   2       66.47       65.47      1.82 o 
   3  11   2       49.22       42.44      1.79 o 
   4  11   2       59.07       50.79      2.12 o 
   5  11   2        4.52        2.22      1.30 o 
   6  11   2        7.28       12.84      2.00 o 
   7  11   2        9.12       15.26      3.46 o 
  -7  12   2       29.89       28.66      2.96 o 
  -6  12   2        3.52        2.99      2.07 o 
  -5  12   2       61.10       67.48      3.89 o 
  -4  12   2       77.86       88.97      2.48 o 
  -3  12   2      521.16      464.97      5.62 o 
  -2  12   2       66.44       64.04      1.76 o 
  -1  12   2      182.56      206.60      4.49 o 
   0  12   2      337.09      339.68      6.15 o 
   1  12   2      941.94      938.52     12.01 o 
   2  12   2       19.24       21.44      1.72 o 
   3  12   2      962.87      954.20      9.58 o 
   4  12   2      464.84      473.85      6.09 o 
   5  12   2        0.03        0.00      1.24 o 
   6  12   2        2.08        3.93      1.78 o 
   7  12   2       63.54       76.90      5.06 o 
  -7  13   2        0.04        1.74      3.35 o 
  -6  13   2      129.05      142.99      4.16 o 
  -5  13   2       81.33       90.69      3.24 o 
  -4  13   2       22.64       15.64      1.49 o 
  -3  13   2       20.38       16.30      1.59 o 
  -2  13   2      390.54      402.22      4.81 o 
  -1  13   2      127.61      115.96      2.67 o 
   0  13   2       32.73       30.61      1.61 o 
   1  13   2     2155.46     2146.14     20.28 o 
   2  13   2     1875.02     1857.46     16.30 o 
   3  13   2      318.93      319.56      4.56 o 
   4  13   2      359.87      358.07      5.20 o 
   5  13   2       67.80       72.36      2.76 o 
   6  13   2       62.00       69.64      3.79 o 
  -6  14   2        2.07        2.07      2.06 o 
  -5  14   2       46.82       43.84      3.01 o 
  -4  14   2        0.00        0.00      1.12 o 
  -3  14   2      557.27      517.17      7.07 o 
  -2  14   2        5.87        4.53      1.23 o 
  -1  14   2        5.04        3.76      1.06 o 
   0  14   2       51.84       60.93      3.18 o 
   1  14   2       37.34       31.89      2.71 o 
   2  14   2      539.04      511.22      6.70 o 
   3  14   2       23.65       31.44      1.90 o 
   4  14   2      207.69      201.49      3.85 o 
   5  14   2        2.57        1.03      1.38 o 
   6  14   2        0.18        0.69      1.96 o 
  -6  15   2        6.70        4.35      2.14 o 
  -5  15   2        2.01        4.05      1.86 o 
  -4  15   2       15.73       22.29      1.98 o 
  -3  15   2      400.31      382.06      5.93 o 
  -2  15   2      256.46      235.67      4.23 o 
  -1  15   2       75.46       85.83     12.09 o 
   0  15   2       18.96       19.75      1.50 o 
   1  15   2       33.87       31.72      1.95 o 
   2  15   2        0.22        0.00      1.09 o 
   3  15   2      514.66      490.49      6.12 o 
   4  15   2       12.86       18.22      1.89 o 
   5  15   2      376.54      405.21      6.08 o 
   6  15   2       35.04       29.41      3.42 o 
  -6  16   2        3.29        2.55      2.10 o 
  -5  16   2       31.08       28.65      2.74 o 
  -4  16   2       13.59       11.85      2.00 o 
  -3  16   2       46.54       35.76      2.86 o 
  -2  16   2      113.45      112.32      3.71 o 
  -1  16   2       15.09       21.27      2.05 o 
   0  16   2       29.07       20.47      2.13 o 
   1  16   2      735.42      685.74      9.90 o 
   2  16   2       10.60       11.66      1.80 o 
   3  16   2        8.94        8.70      1.83 o 
   4  16   2       75.18       75.19      3.53 o 
   5  16   2       25.92       33.04      2.88 o 
   6  16   2       41.13       38.62      5.14 o 
  -6  17   2        3.86        3.98      3.86 o 
  -5  17   2       47.02       51.67      3.35 o 
  -4  17   2        0.26        0.00      1.47 o 
  -3  17   2       48.98       48.42      3.03 o 
  -2  17   2        7.33        9.51      1.86 o 
  -1  17   2       16.33       11.11      1.79 o 
   0  17   2      223.88      198.93      4.83 o 
   1  17   2     1200.74     1094.41     14.11 o 
   2  17   2       51.22       48.61      2.88 o 
   3  17   2      450.66      454.54      7.99 o 
   4  17   2       61.74       60.21      5.10 o 
   5  17   2      164.75      167.51      6.15 o 
   6  17   2       13.63       10.65      3.72 o 
  -5  18   2      334.59      332.67      8.71 o 
  -4  18   2      317.62      364.06      8.10 o 
  -3  18   2       28.41       29.91      2.67 o 
  -2  18   2       65.65       61.90      4.52 o 
  -1  18   2        1.66        1.96      1.62 o 
   0  18   2       11.19       14.51      1.99 o 
   1  18   2      344.88      324.28      6.48 o 
   2  18   2      316.29      293.86      6.26 o 
   3  18   2      287.62      291.70      6.36 o 
   4  18   2      290.17      315.50      7.78 o 
   5  18   2       69.47       76.26      4.91 o 
  -5  19   2       33.43       37.84      3.95 o 
  -4  19   2      415.67      435.63     14.20 o 
  -3  19   2      940.78      984.50     13.81 o 
  -2  19   2       30.38       28.53      2.63 o 
  -1  19   2      112.03      122.50      4.14 o 
   0  19   2      109.03       92.14      5.51 o 
   1  19   2       76.49       65.76      5.44 o 
   2  19   2       63.57       65.69      3.53 o 
   3  19   2       84.84       88.12      5.05 o 
   4  19   2       56.85       66.13      3.80 o 
   5  19   2        0.30        3.65      2.73 o 
  -5  20   2      595.05      632.04     12.97 o 
  -4  20   2       28.29       28.40      4.00 o 
  -3  20   2        3.12        5.33      2.03 o 
  -2  20   2       24.05       20.28      2.44 o 
  -1  20   2        0.00        2.41      1.81 o 
   0  20   2       23.53       19.94      2.33 o 
   1  20   2       33.44       30.06      2.70 o 
   2  20   2       25.57       27.48      2.64 o 
   3  20   2        4.66        3.53      2.09 o 
   4  20   2        1.26        0.00      2.14 o 
   5  20   2       15.07       15.77      3.44 o 
  -4  21   2        6.92        7.26      2.71 o 
  -3  21   2       69.22       68.17      3.91 o 
  -2  21   2       16.88       18.45      2.54 o 
  -1  21   2       26.89       28.24      2.76 o 
   0  21   2       49.15       50.60      4.49 o 
   1  21   2        1.35        1.11      2.39 o 
   2  21   2       14.31       17.87      2.46 o 
   3  21   2        8.01        9.10      2.34 o 
   4  21   2       34.12       32.74      3.24 o 
  -4  22   2        3.78        7.04      2.90 o 
  -3  22   2        1.29        1.41      2.06 o 
  -2  22   2       35.05       33.46      4.69 o 
  -1  22   2        0.11        1.32      1.90 o 
   0  22   2        3.11        3.61      1.94 o 
   1  22   2       17.21       14.85      2.67 o 
   2  22   2        0.72        0.04      2.18 o 
   3  22   2       94.59       95.36      4.57 o 
   4  22   2       47.38       49.66      3.73 o 
  -3  23   2        0.04        0.00      1.92 o 
  -2  23   2       20.72       23.12      2.79 o 
  -1  23   2       16.94       29.25      4.27 o 
   0  23   2       38.57       38.69      3.22 o 
   1  23   2       12.92        8.14      2.24 o 
   2  23   2        4.50        3.62      2.16 o 
   3  23   2      139.99      140.27      7.01 o 
  -3  24   2        2.30        5.10      2.44 o 
  -2  24   2      230.53      248.60      6.71 o 
  -1  24   2      744.55      739.57     12.19 o 
   0  24   2       19.05       20.57      3.35 o 
   1  24   2       45.17       41.26      3.45 o 
   2  24   2        0.10        1.30      2.22 o 
   3  24   2       22.22       26.24      3.22 o 
  -2  25   2      294.60      301.50      7.83 o 
  -1  25   2      188.96      193.33      6.01 o 
   0  25   2       23.74       23.63      3.02 o 
   1  25   2        4.07        0.43      2.15 o 
   2  25   2       18.73       23.64      3.03 o 
  -7   0   3      205.73      205.03      8.02 o 
  -5   0   3       39.43       40.64      3.41 o 
  -3   0   3      216.70      243.84      4.12 o 
  -1   0   3     5043.17     5457.58    213.63 o 
   1   0   3     2421.27     2322.39     45.61 o 
   3   0   3       56.02       59.82      2.13 o 
   5   0   3     1177.83     1173.87     20.90 o 
   7   0   3      119.87      124.02      8.34 o 
  -8   1   3        7.98        3.67      2.52 o 
  -7   1   3        5.07        4.39      2.11 o 
  -6   1   3       17.76       12.12      2.08 o 
  -5   1   3      160.69      158.53      3.53 o 
  -4   1   3       74.86       75.14      1.70 o 
  -3   1   3      288.65      293.57      5.15 o 
  -2   1   3       18.08       25.88      1.01 o 
  -1   1   3     3122.59     3276.54     28.39 o 
   0   1   3     1526.69     1521.85     12.26 o 
   1   1   3      824.07      859.61      9.13 o 
   2   1   3        8.55        6.33      0.55 o 
   3   1   3      106.16      125.12      4.59 o 
   4   1   3      166.80      171.17      2.90 o 
   5   1   3      131.37      137.46      3.53 o 
   6   1   3      144.46      137.11      4.30 o 
   7   1   3        0.30        0.00      1.75 o 
  -8   2   3        0.38        0.00      2.19 o 
  -7   2   3        2.71        0.00      1.90 o 
  -6   2   3       43.99       43.45      3.12 o 
  -5   2   3      346.22      337.34      5.13 o 
  -4   2   3        0.84        0.00      0.68 o 
  -3   2   3      171.61      179.71      3.46 o 
  -2   2   3      589.52      587.51      6.15 o 
  -1   2   3     1923.28     2017.71     16.16 o 
   0   2   3      748.27      725.92      6.24 o 
   1   2   3      438.64      411.94      3.88 o 
   2   2   3     1422.91     1560.10     15.88 o 
   3   2   3      469.35      508.52      5.31 o 
   4   2   3     2671.19     2659.67     25.18 o 
   5   2   3     1321.31     1322.79     12.60 o 
   6   2   3        4.51        5.13      2.16 o 
   7   2   3      144.83      144.58      6.07 o 
  -8   3   3        0.08        0.00      2.10 o 
  -7   3   3       20.57       19.37      2.60 o 
  -6   3   3      385.73      368.12      6.97 o 
  -5   3   3      518.36      502.69      6.75 o 
  -4   3   3       11.36        9.12      0.92 o 
  -3   3   3      432.77      466.21      5.56 o 
  -2   3   3      119.92       98.18      1.92 o 
  -1   3   3      173.56      176.06      2.13 o 
   0   3   3      626.61      642.24      5.69 o 
   1   3   3      510.12      615.29      6.25 o 
   2   3   3     5062.33     5505.22     43.12 o 
   3   3   3       18.94       31.44      1.25 o 
   4   3   3      147.84      154.56      3.12 o 
   5   3   3      220.54      216.78      3.94 o 
   6   3   3        9.44        8.21      1.96 o 
   7   3   3       83.58       85.58      6.63 o 
  -8   4   3       38.60       36.59      3.50 o 
  -7   4   3      100.03       98.20      6.22 o 
  -6   4   3      144.00      141.28      7.59 o 
  -5   4   3        4.60        5.74      1.31 o 
  -4   4   3       17.30       15.54      1.06 o 
  -3   4   3      410.89      414.60      5.45 o 
  -2   4   3      344.98      370.65      5.63 o 
  -1   4   3       81.52      100.96      1.56 o 
   0   4   3     2171.92     2157.77     17.29 o 
   1   4   3     1335.05     1479.02     12.40 o 
   2   4   3     2711.08     3011.71     24.22 o 
   3   4   3      421.72      454.42      5.13 o 
   4   4   3        1.12        1.27      0.94 o 
   5   4   3        7.27        7.96      1.32 o 
   6   4   3       28.35       32.76      3.63 o 
   7   4   3      174.95      183.89      7.34 o 
  -8   5   3      172.05      175.85      5.83 o 
  -7   5   3       97.18       91.59      4.25 o 
  -6   5   3       94.72      100.74      3.82 o 
  -5   5   3      534.20      516.48      7.02 o 
  -4   5   3      212.35      203.99      3.09 o 
  -3   5   3      300.53      305.45      3.72 o 
  -2   5   3        8.30       10.87      0.77 o 
  -1   5   3       12.76       13.57      0.74 o 
   0   5   3      887.01      932.34      8.05 o 
   1   5   3       12.37       17.96      0.81 o 
   2   5   3     1078.37     1196.05     11.47 o 
   3   5   3       83.03       93.90      2.95 o 
   4   5   3       93.48      112.96      2.47 o 
   5   5   3      225.12      210.10      3.65 o 
   6   5   3      156.43      165.79      4.81 o 
   7   5   3      174.94      170.91      7.04 o 
  -7   6   3      409.51      410.38      8.29 o 
  -6   6   3      201.75      185.68      5.15 o 
  -5   6   3       19.13       15.52      1.61 o 
  -4   6   3       47.90       46.16      1.81 o 
  -3   6   3     1270.58     1269.37     11.38 o 
  -2   6   3      666.56      685.46      6.55 o 
  -1   6   3     3543.05     3778.52     29.88 o 
   0   6   3       70.81       77.90      1.39 o 
   1   6   3       60.53       66.77      2.18 o 
   2   6   3     1672.52     1824.45     18.68 o 
   3   6   3      117.00      109.11      2.19 o 
   4   6   3      243.29      247.62      4.05 o 
   5   6   3       43.42       38.82      2.23 o 
   6   6   3      113.53      113.42      4.17 o 
   7   6   3        0.35        1.52      2.55 o 
  -7   7   3        9.67        6.74      2.49 o 
  -6   7   3      117.78      107.42      4.04 o 
  -5   7   3       29.04       32.08      2.35 o 
  -4   7   3      147.61      149.85      2.75 o 
  -3   7   3        0.84        0.00      0.74 o 
  -2   7   3       45.82       43.41      1.60 o 
  -1   7   3      273.32      312.61      3.53 o 
   0   7   3      102.60       91.43      1.57 o 
   1   7   3      671.84      707.28      6.63 o 
   2   7   3       97.67      115.79      2.44 o 
   3   7   3      534.79      553.03      6.00 o 
   4   7   3        2.01        9.19      1.17 o 
   5   7   3      175.57      160.32      3.78 o 
   6   7   3      792.68      834.55     12.32 o 
   7   7   3      307.92      343.00     14.09 o 
  -7   8   3      441.22      464.12      8.82 o 
  -6   8   3      115.28      113.20      4.11 o 
  -5   8   3      194.29      199.16      4.22 o 
  -4   8   3       56.95       45.91      2.16 o 
  -3   8   3      872.18      901.03      8.72 o 
  -2   8   3       41.16       54.35      2.12 o 
  -1   8   3     7543.11     7978.37     62.07 o 
   0   8   3     1045.72     1147.60      9.97 o 
   1   8   3      445.36      440.43      4.66 o 
   2   8   3       14.05       14.44      1.00 o 
   3   8   3        0.26        0.00      0.85 o 
   4   8   3        3.34        4.15      1.08 o 
   5   8   3       42.08       34.19      2.25 o 
   6   8   3      231.30      251.50      5.21 o 
   7   8   3       30.05       35.04      3.78 o 
  -7   9   3      195.74      205.36      5.83 o 
  -6   9   3      106.03      111.76      4.15 o 
  -5   9   3        4.50        4.88      1.56 o 
  -4   9   3      291.33      290.28      6.04 o 
  -3   9   3        2.24        4.18      1.05 o 
  -2   9   3       59.54       60.77      1.62 o 
  -1   9   3      168.42      208.77      2.97 o 
   0   9   3      323.32      364.68      4.64 o 
   1   9   3       85.96       90.78      1.80 o 
   2   9   3      330.77      304.77      3.87 o 
   3   9   3       85.99       95.52      2.24 o 
   4   9   3        0.09        1.31      1.09 o 
   5   9   3        1.14        2.66      1.49 o 
   6   9   3        0.01        0.00      1.54 o 
   7   9   3      583.71      606.63     12.44 o 
  -7  10   3       47.65       49.11      3.56 o 
  -6  10   3       16.66       20.57      2.13 o 
  -5  10   3       11.14       11.60      1.83 o 
  -4  10   3       64.17       62.59      2.14 o 
  -3  10   3        1.43        4.44      1.01 o 
  -2  10   3        0.01        0.00      0.69 o 
  -1  10   3        0.40        0.72      0.85 o 
   0  10   3      295.83      338.53      4.54 o 
   1  10   3        3.87        4.64      0.74 o 
   2  10   3       51.05       53.63      1.68 o 
   3  10   3      106.87      122.04      2.59 o 
   4  10   3        9.48        7.75      1.23 o 
   5  10   3      189.06      169.94      4.04 o 
   6  10   3      149.45      141.72      5.36 o 
   7  10   3      323.53      329.87      9.62 o 
  -7  11   3      141.98      149.13      5.14 o 
  -6  11   3      109.37      116.88      4.26 o 
  -5  11   3      176.65      174.21      4.10 o 
  -4  11   3      225.00      218.34      3.73 o 
  -3  11   3      286.42      264.04      3.85 o 
  -2  11   3       72.60       65.28      1.72 o 
  -1  11   3      240.36      258.63      3.99 o 
   0  11   3      187.10      206.16      3.42 o 
   1  11   3      643.48      640.83      6.95 o 
   2  11   3     1278.94     1233.51     11.36 o 
   3  11   3       12.40       11.79      1.49 o 
   4  11   3        5.62        5.14      1.21 o 
   5  11   3        0.08        0.00      1.31 o 
   6  11   3       61.17       65.06      3.21 o 
   7  11   3      136.11      144.11     11.89 o 
  -7  12   3      260.70      279.39      6.90 o 
  -6  12   3       13.48       14.82      2.30 o 
  -5  12   3      103.28      103.51      3.32 o 
  -4  12   3       42.39       37.08      1.90 o 
  -3  12   3        8.61       10.33      1.20 o 
  -2  12   3      709.69      743.37      7.53 o 
  -1  12   3       13.60       13.27      1.50 o 
   0  12   3      367.08      369.18      5.66 o 
   1  12   3       69.53       69.33      1.68 o 
   2  12   3       21.78       22.10      1.35 o 
   3  12   3      378.22      387.85      5.09 o 
   4  12   3      246.49      240.77      4.60 o 
   5  12   3        2.34        1.20      1.49 o 
   6  12   3       15.86       13.41      2.14 o 
   7  12   3      173.53      189.76      8.49 o 
  -7  13   3        2.57        3.43      2.68 o 
  -6  13   3       78.09       87.67      3.72 o 
  -5  13   3       55.65       45.07      2.62 o 
  -4  13   3       10.67        9.22      1.50 o 
  -3  13   3       96.55       98.46      2.44 o 
  -2  13   3      360.23      343.05      5.16 o 
  -1  13   3       70.92       56.28      2.29 o 
   0  13   3      116.94      107.01      2.62 o 
   1  13   3     1022.86      997.14     12.51 o 
   2  13   3     3152.92     3086.96     25.77 o 
   3  13   3       48.33       56.36      2.41 o 
   4  13   3      436.52      438.90      5.94 o 
   5  13   3      102.86      108.92      3.53 o 
   6  13   3       95.04      112.56      3.97 o 
  -6  14   3       26.58       26.87      3.46 o 
  -5  14   3       21.77       20.17      2.45 o 
  -4  14   3       86.94       68.16      2.83 o 
  -3  14   3      903.63      830.19      9.88 o 
  -2  14   3      969.18      935.31     10.56 o 
  -1  14   3       69.39       74.06      3.30 o 
   0  14   3      404.60      400.23      5.60 o 
   1  14   3      987.78      981.31     10.72 o 
   2  14   3      131.47      125.90      2.63 o 
   3  14   3        0.45        0.00      1.09 o 
   4  14   3      230.67      234.61      4.19 o 
   5  14   3       88.44       80.51      3.42 o 
   6  14   3       11.70        8.48      2.33 o 
  -6  15   3       24.93       23.50      2.78 o 
  -5  15   3       69.95       69.13      3.68 o 
  -4  15   3       14.37       13.15      1.79 o 
  -3  15   3      167.80      141.59      3.54 o 
  -2  15   3       89.18       82.06      2.62 o 
  -1  15   3        2.92        1.09      1.10 o 
   0  15   3       30.90       23.42      2.51 o 
   1  15   3      160.25      164.96      3.72 o 
   2  15   3       42.23       38.76      2.06 o 
   3  15   3        0.18        0.30      1.09 o 
   4  15   3      760.44      767.08      8.80 o 
   5  15   3      284.66      290.78     11.66 o 
   6  15   3       36.42       44.88      4.36 o 
  -6  16   3      186.59      192.46      5.68 o 
  -5  16   3       16.65       18.30      2.51 o 
  -4  16   3       27.51       27.77      2.81 o 
  -3  16   3        3.22        4.54      1.42 o 
  -2  16   3       10.71       15.67      1.63 o 
  -1  16   3       46.29       64.41      2.40 o 
   0  16   3       77.02       63.94      2.42 o 
   1  16   3        4.68        1.94      1.29 o 
   2  16   3      350.03      322.76      5.24 o 
   3  16   3       29.59       30.23      2.11 o 
   4  16   3      395.30      401.55      6.54 o 
   5  16   3        0.85        0.00      2.40 o 
   6  16   3       78.80       80.65      6.14 o 
  -6  17   3       12.34       17.02      2.74 o 
  -5  17   3       13.91       14.24      2.43 o 
  -4  17   3      158.89      164.81      4.77 o 
  -3  17   3       62.68       74.44      4.31 o 
  -2  17   3       42.60       28.33      3.35 o 
  -1  17   3       42.83       36.16      2.60 o 
   0  17   3       34.25       33.00      2.97 o 
   1  17   3        2.01        0.38      1.49 o 
   2  17   3        2.65        0.58      1.53 o 
   3  17   3       35.45       39.97      2.80 o 
   4  17   3      358.47      395.84      7.60 o 
   5  17   3        7.63        4.03      4.74 o 
  -5  18   3        3.15        6.64      2.71 o 
  -4  18   3        0.03        1.30      2.25 o 
  -3  18   3        4.49        1.47      1.72 o 
  -2  18   3       54.29       60.22      3.29 o 
  -1  18   3      110.43       91.01      3.59 o 
   0  18   3      285.93      259.45      7.62 o 
   1  18   3        7.18        4.86      1.79 o 
   2  18   3        0.12        0.61      1.58 o 
   3  18   3      322.26      335.19      6.89 o 
   4  18   3       19.86       23.67      2.61 o 
   5  18   3        0.56        0.72      2.60 o 
  -5  19   3      450.08      452.96     10.77 o 
  -4  19   3        4.83        8.78      2.75 o 
  -3  19   3       18.15       26.98      2.70 o 
  -2  19   3        3.61        5.07      2.06 o 
  -1  19   3      139.70      122.79      4.14 o 
   0  19   3      360.25      322.46      6.63 o 
   1  19   3        0.48        1.50      1.65 o 
   2  19   3       49.66       45.07      3.03 o 
   3  19   3      112.49      120.09      4.39 o 
   4  19   3      543.18      568.74      9.89 o 
   5  19   3        0.59        0.00      2.51 o 
  -5  20   3      686.26      717.73     14.07 o 
  -4  20   3      301.31      313.59      8.48 o 
  -3  20   3       93.77      100.78      5.34 o 
  -2  20   3       62.29       60.98      3.49 o 
  -1  20   3        3.54        4.91      2.14 o 
   0  20   3       51.84       50.89      3.24 o 
   1  20   3        2.85        1.92      1.84 o 
   2  20   3        0.01        0.15      2.51 o 
   3  20   3       44.00       38.31      3.10 o 
   4  20   3       64.05       72.47      4.09 o 
  -4  21   3      113.95      116.24      7.70 o 
  -3  21   3       20.65       25.08      2.81 o 
  -2  21   3        0.38        0.87      1.85 o 
  -1  21   3      172.58      158.74      4.91 o 
   0  21   3        0.46        2.40      2.16 o 
   1  21   3       14.58       18.95      2.47 o 
   2  21   3      306.49      294.24      6.79 o 
   3  21   3        2.32        1.06      2.05 o 
   4  21   3       59.37       66.33      4.94 o 
  -4  22   3        0.94        0.54      2.82 o 
  -3  22   3        1.51        2.74      2.20 o 
  -2  22   3        2.94        4.43      2.10 o 
  -1  22   3      127.32      128.32      4.61 o 
   0  22   3       94.85      103.25      6.73 o 
   1  22   3       81.94       73.24      4.03 o 
   2  22   3        3.01        5.63      2.12 o 
   3  22   3       47.10       59.73      3.81 o 
   4  22   3        1.47        0.00      3.89 o 
  -3  23   3        3.01        0.87      2.29 o 
  -2  23   3       21.53       24.92      3.02 o 
  -1  23   3      401.04      397.65      8.29 o 
   0  23   3      327.77      303.68      7.11 o 
   1  23   3       26.36       24.81      2.90 o 
   2  23   3        2.28        4.12      2.18 o 
   3  23   3       22.44       24.86      3.07 o 
  -3  24   3      142.10      149.88      6.20 o 
  -2  24   3      100.77      101.42      8.60 o 
  -1  24   3       27.95       29.53      3.14 o 
   0  24   3        2.96        8.21      2.41 o 
   1  24   3       64.82       55.49      3.81 o 
   2  24   3        3.30        5.88      2.41 o 
  -2  25   3       30.24       29.93      3.25 o 
  -1  25   3      272.63      260.48      6.94 o 
   0  25   3      302.01      313.96      7.61 o 
   1  25   3      198.56      205.97      6.23 o 
  -8   0   4       34.01       36.91      4.93 o 
  -6   0   4        0.71        0.00      3.26 o 
  -4   0   4        3.76        1.97      1.70 o 
  -2   0   4     3073.96     3668.03     41.04 o 
   0   0   4     1711.00     1757.81     25.13 o 
   2   0   4      710.40      768.90     18.29 o 
   4   0   4     6197.97     6168.73    112.27 o 
   6   0   4        0.06        0.00      2.30 o 
  -8   1   4      229.64      240.89      6.73 o 
  -7   1   4        7.45        8.07      2.54 o 
  -6   1   4      213.94      212.01      6.90 o 
  -5   1   4      131.84      127.12      3.85 o 
  -4   1   4       55.85       57.95      3.07 o 
  -3   1   4        9.27       10.29      0.90 o 
  -2   1   4      452.69      451.17      5.06 o 
  -1   1   4       14.65       14.67      0.75 o 
   0   1   4      704.06      770.15      6.75 o 
   1   1   4      123.33      133.93      2.04 o 
   2   1   4      708.33      772.39     17.77 o 
   3   1   4      285.13      298.24      4.37 o 
   4   1   4       37.95       36.71      1.60 o 
   5   1   4     1178.38     1177.72     15.00 o 
   6   1   4        6.32        6.82      1.97 o 
   7   1   4        0.97        0.00      1.92 o 
  -8   2   4       12.01        8.76      2.63 o 
  -7   2   4       44.52       40.18      3.55 o 
  -6   2   4        1.22        0.00      1.65 o 
  -5   2   4      223.54      210.50      4.84 o 
  -4   2   4      106.26      121.06      2.66 o 
  -3   2   4      420.81      424.71      5.20 o 
  -2   2   4      561.94      619.87      6.57 o 
  -1   2   4     3669.38     3808.90     29.96 o 
   0   2   4      406.30      395.12      3.90 o 
   1   2   4     2413.75     2408.22     21.43 o 
   2   2   4        7.53       12.98      1.06 o 
   3   2   4      184.54      224.87      5.23 o 
   4   2   4      607.90      609.27      7.98 o 
   5   2   4      117.39      114.37      3.85 o 
   6   2   4      210.11      209.68      5.47 o 
   7   2   4        5.59        7.32      2.26 o 
  -8   3   4       33.04       33.18      3.32 o 
  -7   3   4      252.07      238.41      6.18 o 
  -6   3   4      178.10      175.66      6.83 o 
  -5   3   4       48.43       42.99      2.63 o 
  -4   3   4      820.69      833.39      9.23 o 
  -3   3   4       78.55       75.81      2.95 o 
  -2   3   4      859.36      907.16      9.07 o 
  -1   3   4      581.46      629.90      5.82 o 
   0   3   4      104.03      100.84      1.88 o 
   1   3   4       97.58      131.52      1.80 o 
   2   3   4      455.91      499.66      5.72 o 
   3   3   4      125.79      113.13      2.45 o 
   4   3   4      148.47      159.17      2.76 o 
   5   3   4      235.68      235.64      7.19 o 
   6   3   4       11.12       17.04      2.30 o 
   7   3   4        2.80        2.27      2.07 o 
  -8   4   4       61.08       59.40      4.09 o 
  -7   4   4      157.89      165.52      7.67 o 
  -6   4   4      816.47      793.94     11.57 o 
  -5   4   4      138.74      132.96      3.28 o 
  -4   4   4       20.55       17.33      1.73 o 
  -3   4   4        3.30        8.09      1.02 o 
  -2   4   4      627.79      613.82      5.88 o 
  -1   4   4      219.15      249.03      2.92 o 
   0   4   4     1632.99     1553.35     12.86 o 
   1   4   4       26.23       24.45      0.90 o 
   2   4   4       31.68       37.32      1.45 o 
   3   4   4        1.33        5.86      0.81 o 
   4   4   4       24.38       23.65      1.38 o 
   5   4   4      387.17      385.74      6.58 o 
   6   4   4        5.08        2.22      1.84 o 
   7   4   4        1.47        0.00      1.97 o 
  -7   5   4       24.76       24.92      2.86 o 
  -6   5   4       28.38       28.31      2.98 o 
  -5   5   4      350.79      334.28      5.38 o 
  -4   5   4      483.01      456.20      6.11 o 
  -3   5   4      721.35      708.68      7.91 o 
  -2   5   4        2.91        1.93      0.62 o 
  -1   5   4      251.83      266.30      3.12 o 
   0   5   4      179.85      189.28      3.25 o 
   1   5   4     1220.06     1301.42     11.12 o 
   2   5   4      442.51      528.18      5.37 o 
   3   5   4      611.73      692.50      8.42 o 
   4   5   4      100.68      107.26      2.38 o 
   5   5   4        6.65        4.40      1.57 o 
   6   5   4       10.25       10.82      2.11 o 
   7   5   4      180.02      170.64      5.43 o 
  -7   6   4      236.92      237.73      6.25 o 
  -6   6   4      245.42      254.61     13.54 o 
  -5   6   4      689.24      664.19      8.46 o 
  -4   6   4      372.71      376.55      5.47 o 
  -3   6   4       13.22       11.34      0.94 o 
  -2   6   4        1.08        2.00      0.65 o 
  -1   6   4      276.94      286.52      3.36 o 
   0   6   4      943.73     1063.31     10.10 o 
   1   6   4       87.44       74.92      1.55 o 
   2   6   4      343.77      403.20      4.44 o 
   3   6   4      776.68      885.08      8.56 o 
   4   6   4       15.56       11.44      1.17 o 
   5   6   4      122.12      109.93      3.55 o 
   6   6   4      192.23      190.25      5.54 o 
   7   6   4      170.22      189.16      6.40 o 
  -7   7   4      298.05      312.99      8.84 o 
  -6   7   4      140.57      130.95      4.49 o 
  -5   7   4        8.27        9.92      1.52 o 
  -4   7   4      531.50      518.98      6.83 o 
  -3   7   4       40.63       51.26      2.27 o 
  -2   7   4       47.03       49.94      1.44 o 
  -1   7   4      154.37      189.16      2.62 o 
   0   7   4      230.26      270.58      3.21 o 
   1   7   4      371.22      393.77      5.06 o 
   2   7   4      412.73      465.98      5.06 o 
   3   7   4        4.26        2.53      1.25 o 
   4   7   4        0.00        0.59      1.14 o 
   5   7   4        0.66        0.00      1.40 o 
   6   7   4       30.38       37.93      3.02 o 
   7   7   4       85.17       84.45      4.70 o 
  -7   8   4       65.45       71.40      4.93 o 
  -6   8   4       18.61       21.44      2.50 o 
  -5   8   4      110.12       98.46      3.05 o 
  -4   8   4      199.51      208.46      4.53 o 
  -3   8   4        1.11        2.07      0.87 o 
  -2   8   4      296.43      321.33      5.11 o 
  -1   8   4        1.97        0.00      0.61 o 
   0   8   4       77.43       61.95      1.86 o 
   1   8   4       10.44        7.32      0.79 o 
   2   8   4       68.60       77.95      1.83 o 
   3   8   4        0.08        0.00      0.82 o 
   4   8   4      221.43      191.58      3.34 o 
   5   8   4        1.47        0.00      1.46 o 
   6   8   4      191.04      188.92      5.38 o 
   7   8   4      271.55      299.18      7.22 o 
  -7   9   4        5.93        5.83      2.24 o 
  -6   9   4      454.01      461.64     13.63 o 
  -5   9   4      121.45      125.12      4.74 o 
  -4   9   4      447.15      421.07      6.09 o 
  -3   9   4        1.46        1.95      1.13 o 
  -2   9   4      251.33      272.72      3.60 o 
  -1   9   4       42.05       55.61      1.46 o 
   0   9   4       43.14       41.97      1.28 o 
   1   9   4      134.86      134.48      2.29 o 
   2   9   4      157.92      153.47      2.62 o 
   3   9   4       12.65        7.04      1.11 o 
   4   9   4        9.94       16.18      1.38 o 
   5   9   4        0.83        1.16      1.36 o 
   6   9   4      217.52      229.34      6.42 o 
   7   9   4      102.91      111.85      5.97 o 
  -7  10   4       76.14       80.74      4.32 o 
  -6  10   4      133.22      148.86      4.73 o 
  -5  10   4       49.85       54.54      2.67 o 
  -4  10   4      629.34      597.17      7.76 o 
  -3  10   4        3.53        2.86      0.96 o 
  -2  10   4      478.90      509.46      5.61 o 
  -1  10   4       14.08       18.29      1.31 o 
   0  10   4      407.57      420.95      4.62 o 
   1  10   4       13.39       21.04      1.13 o 
   2  10   4       21.27       25.87      1.37 o 
   3  10   4       49.45       49.24      1.91 o 
   4  10   4       20.91       12.34      1.50 o 
   5  10   4        1.24        0.00      1.92 o 
   6  10   4       75.85       80.63      4.15 o 
   7  10   4      116.20      120.33      6.05 o 
  -7  11   4      242.28      262.36      8.50 o 
  -6  11   4       64.22       66.99      4.32 o 
  -5  11   4       11.99       12.46      1.78 o 
  -4  11   4      599.91      576.18      8.57 o 
  -3  11   4       52.30       55.21      1.95 o 
  -2  11   4       39.89       52.74      1.68 o 
  -1  11   4      112.47       95.34      1.86 o 
   0  11   4      129.69      112.89      2.60 o 
   1  11   4      458.62      413.60      4.77 o 
   2  11   4      458.86      480.89      5.57 o 
   3  11   4        5.25        3.34      1.03 o 
   4  11   4       71.61       60.26      2.22 o 
   5  11   4        0.03        0.00      1.43 o 
   6  11   4      171.99      173.42      5.29 o 
   7  11   4      299.29      331.86      9.15 o 
  -7  12   4      102.83      104.67      4.79 o 
  -6  12   4       63.94       63.93      3.69 o 
  -5  12   4       40.28       33.93      2.47 o 
  -4  12   4      160.73      145.75      3.53 o 
  -3  12   4        9.74        9.34      1.21 o 
  -2  12   4       96.42       86.61      2.33 o 
  -1  12   4        4.47        8.42      1.26 o 
   0  12   4      249.95      247.13      4.02 o 
   1  12   4      257.44      268.03      4.63 o 
   2  12   4     1938.80     1893.11     16.66 o 
   3  12   4      149.72      141.89      2.96 o 
   4  12   4       31.62       31.13      1.85 o 
   5  12   4      326.14      347.82      6.18 o 
   6  12   4        1.22        0.25      2.66 o 
  -7  13   4        2.40        1.42      2.84 o 
  -6  13   4      103.26      114.76      4.33 o 
  -5  13   4       84.37       79.85      3.34 o 
  -4  13   4        0.21        0.00      1.20 o 
  -3  13   4      116.88      106.85      3.45 o 
  -2  13   4       66.73       63.20      2.39 o 
  -1  13   4       34.34       32.25      1.84 o 
   0  13   4        2.99        3.84      1.13 o 
   1  13   4     1006.36      975.65      9.37 o 
   2  13   4      204.34      199.32      3.33 o 
   3  13   4      450.49      436.12      5.65 o 
   4  13   4        0.04        1.71      1.21 o 
   5  13   4      195.56      213.19      4.83 o 
   6  13   4      143.07      143.49      7.08 o 
  -6  14   4       10.41       10.13      2.80 o 
  -5  14   4       58.65       59.49      3.44 o 
  -4  14   4       71.71       67.15      5.89 o 
  -3  14   4      476.44      483.69      6.86 o 
  -2  14   4       66.36       46.91      2.24 o 
  -1  14   4      221.77      209.08      3.95 o 
   0  14   4       81.26       77.26      2.44 o 
   1  14   4        2.89        3.37      1.18 o 
   2  14   4      353.79      336.63      4.59 o 
   3  14   4       67.69       68.86      2.57 o 
   4  14   4        7.87        5.72      1.57 o 
   5  14   4       11.59       13.95      2.21 o 
   6  14   4      147.65      141.02      5.97 o 
  -6  15   4       14.08       10.60      2.89 o 
  -5  15   4        5.21        4.42      1.99 o 
  -4  15   4       17.50       17.60      2.20 o 
  -3  15   4        4.47        5.64      1.49 o 
  -2  15   4       33.14       15.67      1.61 o 
  -1  15   4       11.91       20.20      1.69 o 
   0  15   4       68.79       71.20      3.17 o 
   1  15   4      564.25      540.26      7.13 o 
   2  15   4      149.94      141.17      3.37 o 
   3  15   4       46.97       51.99      2.53 o 
   4  15   4      193.53      200.48      4.48 o 
   5  15   4       79.36       82.20      4.15 o 
   6  15   4        2.76        1.53      3.47 o 
  -6  16   4      107.69      120.75      4.88 o 
  -5  16   4       65.28       73.24      3.90 o 
  -4  16   4       14.86       16.16      2.20 o 
  -3  16   4      338.48      328.45      5.63 o 
  -2  16   4      344.53      313.58      5.27 o 
  -1  16   4       37.61       43.71      2.25 o 
   0  16   4       11.76        6.67      1.44 o 
   1  16   4        8.84        6.64      1.36 o 
   2  16   4      126.03      114.51      3.16 o 
   3  16   4        0.07        0.00      1.66 o 
   4  16   4       85.73       90.46      3.86 o 
   5  16   4       19.18       25.13      2.79 o 
   6  16   4      166.19      171.71      8.49 o 
  -6  17   4       41.12       53.32      3.80 o 
  -5  17   4        1.28        0.93      1.99 o 
  -4  17   4       47.14       43.40      3.06 o 
  -3  17   4       68.43       56.03      2.76 o 
  -2  17   4      406.90      430.49      6.54 o 
  -1  17   4      432.99      393.24      6.06 o 
   0  17   4       57.25       54.18      2.98 o 
   1  17   4        2.49        0.39      1.62 o 
   2  17   4       60.69       56.15      3.06 o 
   3  17   4      119.24      126.43      4.19 o 
   4  17   4      347.10      359.65     12.89 o 
   5  17   4      583.31      638.98     12.66 o 
  -5  18   4        3.68        1.20      2.30 o 
  -4  18   4      300.11      308.30     14.96 o 
  -3  18   4      138.74      149.34      5.35 o 
  -2  18   4       26.57       14.53      2.12 o 
  -1  18   4        0.18        0.00      1.55 o 
   0  18   4      173.02      155.46      4.47 o 
   1  18   4        9.48        7.97      1.90 o 
   2  18   4      129.00      124.07     10.03 o 
   3  18   4       76.50       84.57      3.77 o 
   4  18   4        4.40        6.14      2.59 o 
   5  18   4       61.53       63.55      4.88 o 
  -5  19   4       55.00       62.23      4.70 o 
  -4  19   4      139.31      138.04      6.42 o 
  -3  19   4       96.04       75.38      3.85 o 
  -2  19   4        0.65        0.00      1.69 o 
  -1  19   4      140.26      127.13      5.97 o 
   0  19   4       81.09       88.84      3.87 o 
   1  19   4        4.21        3.91      3.51 o 
   2  19   4        0.02        0.00      1.54 o 
   3  19   4      147.74      155.29      4.82 o 
   4  19   4       75.23       69.18      4.75 o 
   5  19   4       70.74       64.42      9.63 o 
  -5  20   4        0.94        5.82      2.99 o 
  -4  20   4       59.51       66.31      4.72 o 
  -3  20   4       12.08       16.15      2.38 o 
  -2  20   4        5.41        8.08      2.49 o 
  -1  20   4       37.49       38.57      3.20 o 
   0  20   4      458.90      471.52      8.54 o 
   1  20   4       84.62       96.67      4.02 o 
   2  20   4       28.48       28.31      2.71 o 
   3  20   4        5.39        5.89      2.02 o 
   4  20   4        9.50        8.28      2.91 o 
  -4  21   4      302.96      319.00      8.84 o 
  -3  21   4        0.19        1.83      2.05 o 
  -2  21   4        1.91        3.71      2.72 o 
  -1  21   4       51.58       46.46      3.29 o 
   0  21   4       17.81       19.49      2.51 o 
   1  21   4        1.78        0.72      1.89 o 
   2  21   4       15.15       17.05      2.47 o 
   3  21   4        8.92        9.02      2.32 o 
   4  21   4       33.78       36.73      4.13 o 
  -4  22   4      350.03      347.68      9.43 o 
  -3  22   4       44.14       49.05      3.57 o 
  -2  22   4       13.68       13.32      2.52 o 
  -1  22   4       69.08       70.24      3.98 o 
   0  22   4        1.68        3.98      2.06 o 
   1  22   4        0.03        1.14      1.95 o 
   2  22   4       66.80       62.43      3.85 o 
   3  22   4       11.49       13.83      2.61 o 
  -3  23   4        0.01        0.00      2.35 o 
  -2  23   4       71.33       70.83      5.47 o 
  -1  23   4      177.83      174.22      5.56 o 
   0  23   4      170.34      168.43      5.36 o 
   1  23   4       13.61       12.78      2.52 o 
   2  23   4        1.46        3.58      2.22 o 
   3  23   4        0.35        0.00      2.08 o 
  -2  24   4        0.61        1.43      2.23 o 
  -1  24   4        5.58        8.82      2.84 o 
   0  24   4      180.02      189.13      8.76 o 
   1  24   4      159.05      161.74      5.42 o 
   2  24   4        8.09        9.71      2.54 o 
  -1  25   4      285.07      292.72      7.37 o 
   0  25   4      398.65      410.47      8.84 o 
   1  25   4       14.23       18.42      2.93 o 
  -7   0   5       26.74       29.49      4.32 o 
  -5   0   5      341.91      316.19      8.51 o 
  -3   0   5      360.30      367.31      8.04 o 
  -1   0   5     1914.39     1930.82     22.44 o 
   1   0   5       29.33       30.60      1.24 o 
   3   0   5        0.23        2.00      1.62 o 
   5   0   5      586.40      562.13     13.03 o 
   7   0   5        1.74        2.45      3.01 o 
  -8   1   5      203.00      226.07     13.47 o 
  -7   1   5      103.84      104.82      6.86 o 
  -6   1   5       69.04       61.28      3.43 o 
  -5   1   5       95.23       96.11      3.45 o 
  -4   1   5        3.43        5.03      1.41 o 
  -3   1   5      401.69      414.99      5.43 o 
  -2   1   5     1269.66     1287.85     12.74 o 
  -1   1   5     4698.50     5122.85     40.20 o 
   0   1   5        0.87        0.00      0.49 o 
   1   1   5      158.06      140.88      1.88 o 
   2   1   5        8.24        6.59      1.11 o 
   3   1   5      272.21      267.10      5.38 o 
   4   1   5      218.62      220.41      6.14 o 
   5   1   5     1037.30      992.92     14.53 o 
   6   1   5        0.96        0.62      1.85 o 
   7   1   5        3.28        1.41      2.14 o 
  -8   2   5       13.73       15.19      2.91 o 
  -7   2   5        1.48        2.70      2.15 o 
  -6   2   5        7.18        7.12      1.96 o 
  -5   2   5       52.26       46.89      2.78 o 
  -4   2   5       81.04       89.55      2.25 o 
  -3   2   5       32.35       33.91      1.45 o 
  -2   2   5     2706.88     2945.80     26.15 o 
  -1   2   5      577.18      662.32      6.20 o 
   0   2   5       10.31        8.44      1.05 o 
   1   2   5       79.59       77.89      1.36 o 
   2   2   5      116.59      115.55      2.42 o 
   3   2   5       90.48       87.97      2.10 o 
   4   2   5      204.87      196.32      3.61 o 
   5   2   5      100.74      100.55      3.78 o 
   6   2   5      585.05      590.35     10.26 o 
   7   2   5      140.69      139.32      5.05 o 
  -7   3   5       21.92       18.26      2.71 o 
  -6   3   5        0.01        0.95      1.77 o 
  -5   3   5       27.57       28.96      2.34 o 
  -4   3   5      224.81      223.69      4.00 o 
  -3   3   5       17.85       19.42      1.25 o 
  -2   3   5        7.76        5.00      0.87 o 
  -1   3   5      178.20      175.86      2.39 o 
   0   3   5      278.71      266.98      3.11 o 
   1   3   5       39.91       43.65      1.10 o 
   2   3   5        0.13        0.21      0.78 o 
   3   3   5       98.94       96.53      3.81 o 
   4   3   5       11.19        4.68      1.16 o 
   5   3   5       52.50       54.48      3.13 o 
   6   3   5       87.90       87.04      4.80 o 
   7   3   5        0.01        0.00      1.95 o 
  -7   4   5      297.10      279.22      7.79 o 
  -6   4   5      386.06      379.65      7.34 o 
  -5   4   5        0.08        0.00      1.45 o 
  -4   4   5       12.90       12.64      1.49 o 
  -3   4   5       54.99       54.90      2.29 o 
  -2   4   5      277.69      276.12      3.96 o 
  -1   4   5      260.65      258.64      3.13 o 
   0   4   5      166.05      185.24      2.49 o 
   1   4   5       17.63       23.17      0.95 o 
   2   4   5      409.92      483.54      6.40 o 
   3   4   5     1078.44     1193.53     12.30 o 
   4   4   5       66.62       64.32      2.33 o 
   5   4   5      271.97      281.42      7.82 o 
   6   4   5       87.38       89.12      4.17 o 
   7   4   5       22.61       31.69      3.17 o 
  -7   5   5      192.79      201.79      5.84 o 
  -6   5   5      959.19      958.45     13.42 o 
  -5   5   5      158.72      156.80      4.31 o 
  -4   5   5        0.63        0.00      1.08 o 
  -3   5   5       42.00       41.34      1.83 o 
  -2   5   5      333.42      320.88      4.20 o 
  -1   5   5       62.74       68.82      1.53 o 
   0   5   5      254.20      237.14      3.14 o 
   1   5   5      117.17      128.22      2.90 o 
   2   5   5      411.37      471.86      5.32 o 
   3   5   5      830.26      868.75      9.59 o 
   4   5   5       28.66       34.70      1.94 o 
   5   5   5        1.88        1.63      1.58 o 
   6   5   5        2.00        1.97      1.94 o 
   7   5   5       35.66       42.70      3.53 o 
  -7   6   5        4.82        5.44      2.22 o 
  -6   6   5       26.80       27.21      2.67 o 
  -5   6   5       32.00       29.12      2.52 o 
  -4   6   5      250.18      241.75      4.26 o 
  -3   6   5     1464.81     1475.45     14.61 o 
  -2   6   5      176.25      176.10      2.63 o 
  -1   6   5      488.01      500.56      5.20 o 
   0   6   5       21.43       18.67      1.00 o 
   1   6   5      991.18     1028.84      9.30 o 
   2   6   5      251.90      261.75      3.60 o 
   3   6   5       28.69       36.48      1.41 o 
   4   6   5      110.36       99.91      2.81 o 
   5   6   5       26.15       23.74      2.36 o 
   6   6   5      202.37      195.42     11.07 o 
   7   6   5      175.87      165.10      7.82 o 
  -7   7   5        0.37        0.00      1.95 o 
  -6   7   5        8.69       13.50      2.24 o 
  -5   7   5       15.32       17.75      1.76 o 
  -4   7   5     2075.89     2063.05     20.09 o 
  -3   7   5     2605.62     2595.23     22.01 o 
  -2   7   5      234.54      228.65      4.06 o 
  -1   7   5      654.23      662.91      8.03 o 
   0   7   5       95.21      118.54      2.07 o 
   1   7   5        2.15        1.30      0.67 o 
   2   7   5       64.17       64.99      2.47 o 
   3   7   5        6.85        3.03      0.82 o 
   4   7   5       86.89      114.30      3.09 o 
   5   7   5        6.85       10.72      1.92 o 
   6   7   5       21.89       21.52      2.64 o 
   7   7   5       29.16       32.61      4.95 o 
  -7   8   5        3.22        6.59      2.40 o 
  -6   8   5       12.80       19.08      3.30 o 
  -5   8   5        7.91       11.99      1.67 o 
  -4   8   5      100.40       99.22      2.88 o 
  -3   8   5        5.28        3.67      0.94 o 
  -2   8   5       62.70       63.40      1.71 o 
  -1   8   5       10.49        7.06      0.84 o 
   0   8   5        4.15        0.42      0.62 o 
   1   8   5       29.87       34.00      1.62 o 
   2   8   5       99.60      103.26      2.13 o 
   3   8   5       28.55       48.10      1.72 o 
   4   8   5       84.98       59.51      2.72 o 
   5   8   5        0.07        0.00      1.64 o 
   6   8   5       68.94       62.46      3.75 o 
   7   8   5       17.46       16.16      2.80 o 
  -7   9   5        9.25        8.45      2.82 o 
  -6   9   5       17.61       16.28      2.84 o 
  -5   9   5      254.93      253.22      4.89 o 
  -4   9   5       67.96       65.45      2.58 o 
  -3   9   5      119.39      124.92      2.50 o 
  -2   9   5       39.76       36.81      1.70 o 
  -1   9   5      183.52      196.98      2.92 o 
   0   9   5      136.17      132.81      2.66 o 
   1   9   5        2.66        1.01      0.73 o 
   2   9   5      273.41      283.98      4.51 o 
   3   9   5      513.28      502.99      5.86 o 
   4   9   5      453.00      444.04      6.58 o 
   5   9   5       92.73       75.06      3.72 o 
   6   9   5        6.34        5.04      2.16 o 
   7   9   5       37.02       41.65      5.84 o 
  -7  10   5       23.67       28.06      3.05 o 
  -6  10   5      136.99      138.89      4.65 o 
  -5  10   5      113.56      114.80      3.40 o 
  -4  10   5      708.07      664.48      8.44 o 
  -3  10   5      184.11      151.17      2.86 o 
  -2  10   5       28.78       32.51      1.84 o 
  -1  10   5       81.06       88.66      1.96 o 
   0  10   5       45.15       42.97      1.49 o 
   1  10   5       21.97       23.94      1.27 o 
   2  10   5       12.46       14.64      1.16 o 
   3  10   5       93.00       91.00      2.94 o 
   4  10   5      189.74      176.15      4.00 o 
   5  10   5      101.98      103.52      3.39 o 
   6  10   5       41.45       41.98      3.32 o 
  -7  11   5       12.10       18.16      2.82 o 
  -6  11   5       22.25       24.54      2.67 o 
  -5  11   5      106.92      112.97      3.48 o 
  -4  11   5      813.28      776.82      9.50 o 
  -3  11   5      113.72      102.84      2.43 o 
  -2  11   5      102.20      102.47      2.56 o 
  -1  11   5       50.55       46.40      1.93 o 
   0  11   5      136.38      122.19      2.27 o 
   1  11   5       12.47       10.01      1.04 o 
   2  11   5       19.50       19.42      1.33 o 
   3  11   5      221.19      231.67      4.68 o 
   4  11   5       22.18       21.19      1.91 o 
   5  11   5        7.66        4.69      1.65 o 
   6  11   5        2.30        4.11      2.20 o 
  -7  12   5       49.81       53.98      4.36 o 
  -6  12   5      683.82      722.41     11.43 o 
  -5  12   5      430.39      437.70      8.55 o 
  -4  12   5       27.57       26.70      1.99 o 
  -3  12   5       52.22       48.27      1.93 o 
  -2  12   5       12.41       15.17      1.22 o 
  -1  12   5       20.83       21.53      1.51 o 
   0  12   5       46.41       49.53      2.96 o 
   1  12   5       47.93       41.12      1.64 o 
   2  12   5      711.44      656.19      7.13 o 
   3  12   5        5.30        6.46      1.20 o 
   4  12   5      136.78      132.23      3.55 o 
   5  12   5       17.89       15.95      2.02 o 
   6  12   5       70.91       72.52      4.13 o 
  -6  13   5        4.24        7.81      2.67 o 
  -5  13   5      130.23      137.18      3.86 o 
  -4  13   5       82.68       82.51      3.69 o 
  -3  13   5        6.52        5.98      1.16 o 
  -2  13   5       78.38       91.43      2.76 o 
  -1  13   5       75.56       81.45      2.59 o 
   0  13   5        7.54        6.65      1.47 o 
   1  13   5      286.97      273.57      3.85 o 
   2  13   5       39.16       33.14      1.73 o 
   3  13   5      110.41       95.53      2.54 o 
   4  13   5       53.33       49.97      3.86 o 
   5  13   5       24.83       28.48      2.38 o 
   6  13   5        1.72        0.33      2.21 o 
  -6  14   5       17.82       16.79      3.11 o 
  -5  14   5        2.26        2.09      2.03 o 
  -4  14   5       31.95       25.60      2.48 o 
  -3  14   5        0.28        1.00      1.26 o 
  -2  14   5      169.15      155.84      3.57 o 
  -1  14   5      120.27       99.65      2.88 o 
   0  14   5        0.39        1.11      1.11 o 
   1  14   5      235.31      221.38      4.14 o 
   2  14   5      280.74      263.73      4.64 o 
   3  14   5      166.24      163.76      3.32 o 
   4  14   5       30.62       26.90      2.20 o 
   5  14   5      187.51      195.77      4.99 o 
   6  14   5      362.45      378.08      9.96 o 
  -6  15   5        7.01        8.43      2.82 o 
  -5  15   5        9.60       10.54      2.25 o 
  -4  15   5       29.42       26.81      2.54 o 
  -3  15   5      176.32      165.33      3.86 o 
  -2  15   5       70.55      101.62      3.28 o 
  -1  15   5        3.92        0.72      1.21 o 
   0  15   5      116.72      123.54      3.26 o 
   1  15   5       12.76       16.35      2.02 o 
   2  15   5       45.55       53.40      2.49 o 
   3  15   5       79.38       81.95      2.93 o 
   4  15   5       13.16       12.12      2.82 o 
   5  15   5      513.95      546.85      9.60 o 
   6  15   5       69.16       70.35      5.07 o 
  -6  16   5       30.17       33.71      5.98 o 
  -5  16   5       16.61       14.31      2.41 o 
  -4  16   5       53.02       51.64      3.23 o 
  -3  16   5       19.58       17.90      2.08 o 
  -2  16   5       93.26       59.62      2.63 o 
  -1  16   5      176.37      221.95      4.38 o 
   0  16   5      125.40      113.48      3.12 o 
   1  16   5        9.44        5.39      1.38 o 
   2  16   5       65.11       58.51      3.26 o 
   3  16   5       52.09       54.75      2.68 o 
   4  16   5       48.24       55.35      3.40 o 
   5  16   5       21.66       31.17      3.94 o 
  -5  17   5       15.15       22.48      2.73 o 
  -4  17   5        0.39        2.22      1.80 o 
  -3  17   5        1.53        1.19      1.50 o 
  -2  17   5      154.73      154.76      3.78 o 
  -1  17   5        5.90        6.69      1.78 o 
   0  17   5       89.07       82.75      2.95 o 
   1  17   5       14.34       18.57      1.80 o 
   2  17   5      142.87      149.60      3.72 o 
   3  17   5       71.12       79.55      3.54 o 
   4  17   5        2.69        1.88      2.41 o 
   5  17   5       56.67       60.72      4.56 o 
  -5  18   5       16.65       18.87      2.71 o 
  -4  18   5       88.76       91.92      7.29 o 
  -3  18   5       27.47       27.07      2.69 o 
  -2  18   5        7.05        6.04      2.76 o 
  -1  18   5      813.68      740.21     11.07 o 
   0  18   5      260.20      245.29      5.68 o 
   1  18   5        1.87        4.15      1.74 o 
   2  18   5        1.47        1.87      1.68 o 
   3  18   5        0.15        0.00      1.65 o 
   4  18   5      150.42      150.32      6.98 o 
   5  18   5       72.26       81.54      5.24 o 
  -5  19   5       42.01       49.91      6.05 o 
  -4  19   5        6.94        4.84      2.63 o 
  -3  19   5       52.70       48.04      4.03 o 
  -2  19   5       39.22       38.02      2.96 o 
  -1  19   5      170.79      160.53      4.83 o 
   0  19   5       34.15       34.24      2.84 o 
   1  19   5       47.66       46.74      3.05 o 
   2  19   5       16.66       17.77      2.35 o 
   3  19   5       88.64       82.27      3.89 o 
   4  19   5        1.73        4.86      2.61 o 
  -4  20   5        8.89        9.49      2.84 o 
  -3  20   5      135.68      145.37      9.42 o 
  -2  20   5       17.77        9.34      2.19 o 
  -1  20   5        5.51        3.31      1.95 o 
   0  20   5        0.62        2.43      1.88 o 
   1  20   5       63.08       65.90      5.94 o 
   2  20   5       17.59       19.27      2.51 o 
   3  20   5        3.17        2.53      2.39 o 
   4  20   5        7.99       12.64      3.12 o 
  -4  21   5      182.43      188.12      6.93 o 
  -3  21   5       36.04       32.36      3.66 o 
  -2  21   5       87.87       87.94      4.25 o 
  -1  21   5       37.75       34.02      3.02 o 
   0  21   5       88.09      104.53      7.14 o 
   1  21   5      557.41      568.22      9.87 o 
   2  21   5       72.71       74.97      7.31 o 
   3  21   5        1.06        0.56      2.45 o 
   4  21   5       27.16       28.38      3.85 o 
  -3  22   5        1.17        5.08      2.61 o 
  -2  22   5        0.30        4.21      2.16 o 
  -1  22   5      102.64       91.57      4.47 o 
   0  22   5      108.19      113.98      4.87 o 
   1  22   5       33.74       28.29      2.93 o 
   2  22   5        4.51        3.30      2.15 o 
   3  22   5        1.93        4.59      2.74 o 
  -3  23   5       77.11       70.62      5.10 o 
  -2  23   5      115.25      125.25      5.35 o 
  -1  23   5        1.11        0.30      2.04 o 
   0  23   5        1.40        3.82      2.46 o 
   1  23   5       25.05       24.31      3.55 o 
   2  23   5       59.00       57.85      4.95 o 
  -2  24   5        6.80        8.26      2.47 o 
  -1  24   5      179.70      174.18      5.69 o 
   0  24   5       46.31       45.00      3.57 o 
   1  24   5       47.22       46.98      3.71 o 
  -6   0   6       56.95       45.89      4.57 o 
  -4   0   6      206.22      193.17     10.97 o 
  -2   0   6      832.20      800.15     10.62 o 
   0   0   6       93.03      114.25      2.74 o 
   2   0   6        7.49        3.25      1.59 o 
   4   0   6      570.73      530.31     12.23 o 
   6   0   6       92.61       92.64      8.29 o 
  -7   1   6       13.87       16.26      2.63 o 
  -6   1   6       39.30       32.76      2.84 o 
  -5   1   6       23.70       23.47      2.22 o 
  -4   1   6        0.26        0.98      1.36 o 
  -3   1   6        0.21        0.34      0.76 o 
  -2   1   6      946.34     1069.21     10.39 o 
  -1   1   6     5610.94     6073.19     52.42 o 
   0   1   6      271.85      280.51      3.87 o 
   1   1   6      305.47      294.85      3.36 o 
   2   1   6      389.87      429.33      6.48 o 
   3   1   6        4.84        4.88      1.40 o 
   4   1   6      668.04      631.36      9.46 o 
   5   1   6        9.82        9.11      2.28 o 
   6   1   6       71.84       73.21      3.96 o 
   7   1   6      241.64      237.49      6.55 o 
  -7   2   6       25.61       24.01      2.85 o 
  -6   2   6      290.77      280.51      9.73 o 
  -5   2   6       56.56       52.43      2.98 o 
  -4   2   6      309.98      275.35      5.34 o 
  -3   2   6      376.06      398.17      5.14 o 
  -2   2   6        0.11        0.97      0.59 o 
  -1   2   6       17.65       21.09      1.09 o 
   0   2   6        0.04        0.27      0.60 o 
   1   2   6       11.67       15.03      0.81 o 
   2   2   6       78.93       82.02      2.45 o 
   3   2   6       83.24       79.35      2.86 o 
   4   2   6      275.03      261.82      5.48 o 
   5   2   6      104.70      105.17      4.09 o 
   6   2   6      488.93      517.35      9.35 o 
   7   2   6        1.38        0.00      2.09 o 
  -7   3   6       73.27       68.46      4.01 o 
  -6   3   6      720.16      714.44     22.68 o 
  -5   3   6      571.41      544.05      8.67 o 
  -4   3   6      281.09      301.62      4.58 o 
  -3   3   6      181.30      155.18      3.04 o 
  -2   3   6      224.46      252.57      3.17 o 
  -1   3   6     2392.90     2541.30     20.81 o 
   0   3   6      578.20      616.78      6.06 o 
   1   3   6      115.49      105.32      1.97 o 
   2   3   6      326.67      327.47      5.07 o 
   3   3   6        3.71        3.61      0.91 o 
   4   3   6      107.42      115.82      3.68 o 
   5   3   6      110.08      107.51      6.01 o 
   6   3   6        6.49        5.79      2.56 o 
   7   3   6       19.98       21.80      3.34 o 
  -7   4   6        3.06        3.58      2.25 o 
  -6   4   6       12.54       13.78      2.28 o 
  -5   4   6        6.85        4.02      1.73 o 
  -4   4   6        0.26        1.56      1.09 o 
  -3   4   6       35.65       34.50      1.69 o 
  -2   4   6      967.55      979.77      9.02 o 
  -1   4   6      534.29      548.89      5.60 o 
   0   4   6      131.75      144.86      2.29 o 
   1   4   6      477.47      510.35      5.23 o 
   2   4   6      296.47      288.52      4.17 o 
   3   4   6       25.63       24.69      1.92 o 
   4   4   6      116.02      109.41      3.60 o 
   5   4   6       26.27       21.59      2.41 o 
   6   4   6      322.57      328.63     12.11 o 
   7   4   6      104.63      103.96      5.01 o 
  -7   5   6      104.19       95.65      4.66 o 
  -6   5   6      829.95      819.39     12.19 o 
  -5   5   6        5.31        6.27      1.71 o 
  -4   5   6      382.52      372.12      6.39 o 
  -3   5   6      228.65      215.84      3.75 o 
  -2   5   6      103.44      103.35      2.02 o 
  -1   5   6      404.23      409.56      4.57 o 
   0   5   6        0.98        0.70      0.66 o 
   1   5   6      376.04      366.93      4.17 o 
   2   5   6      104.34       92.98      3.13 o 
   3   5   6       93.14       95.71      2.51 o 
   4   5   6       20.96       30.55      3.13 o 
   5   5   6      212.25      213.25      7.64 o 
   6   5   6        8.62        8.10      2.22 o 
   7   5   6       31.75       35.95      3.40 o 
  -7   6   6       12.20        8.55      2.42 o 
  -6   6   6      207.15      192.35      5.39 o 
  -5   6   6        4.41        4.36      1.65 o 
  -4   6   6     1974.31     1894.81     18.67 o 
  -3   6   6     2611.86     2585.15     24.02 o 
  -2   6   6      449.21      477.39      5.25 o 
  -1   6   6      202.83      214.70      3.03 o 
   0   6   6      560.96      557.91      5.77 o 
   1   6   6      277.97      315.56      4.12 o 
   2   6   6       49.54       42.75      1.31 o 
   3   6   6        9.91       13.80      1.99 o 
   4   6   6        3.41        0.53      1.12 o 
   5   6   6        1.99        4.14      2.38 o 
   6   6   6       23.74       23.09      2.69 o 
   7   6   6       80.25       86.82      4.68 o 
  -7   7   6       71.27       66.40      4.87 o 
  -6   7   6      138.54      124.84      4.40 o 
  -5   7   6       82.98       85.12      5.61 o 
  -4   7   6      286.60      286.22      4.83 o 
  -3   7   6      842.68      834.19      9.43 o 
  -2   7   6      374.91      379.15      5.16 o 
  -1   7   6      875.25      887.46      8.47 o 
   0   7   6      499.48      530.04      5.63 o 
   1   7   6      824.90      836.65      8.70 o 
   2   7   6       64.17       72.90      1.76 o 
   3   7   6      388.71      430.99      6.02 o 
   4   7   6      170.33      123.87      3.31 o 
   5   7   6        8.24        2.30      1.80 o 
   6   7   6       32.65       34.33      3.05 o 
   7   7   6       38.82       41.37      3.60 o 
  -7   8   6      269.07      277.67      8.25 o 
  -6   8   6       16.11       15.31      2.34 o 
  -5   8   6       18.43       19.75      2.25 o 
  -4   8   6        1.32        3.45      1.28 o 
  -3   8   6     2412.95     2337.87     19.98 o 
  -2   8   6      250.50      246.01      4.46 o 
  -1   8   6        9.65       11.76      1.02 o 
   0   8   6      541.40      549.21      5.85 o 
   1   8   6       16.36       12.20      1.01 o 
   2   8   6       10.39        8.90      0.95 o 
   3   8   6      179.07      135.95      3.19 o 
   4   8   6      689.54      649.59     13.49 o 
   5   8   6        1.28        0.00      1.62 o 
   6   8   6        0.09        0.00      1.78 o 
  -7   9   6        0.79        1.78      2.19 o 
  -6   9   6       80.37       80.86      6.50 o 
  -5   9   6      187.95      195.41      5.19 o 
  -4   9   6      472.52      477.67      6.79 o 
  -3   9   6       22.67       25.64      1.45 o 
  -2   9   6       73.71       61.45      2.07 o 
  -1   9   6      264.68      279.22      3.77 o 
   0   9   6        3.08        5.61      0.90 o 
   1   9   6      273.14      261.58      3.63 o 
   2   9   6       23.66       28.57      1.50 o 
   3   9   6       63.38       70.16      2.50 o 
   4   9   6       39.11       21.17      2.59 o 
   5   9   6       44.24       53.74      3.32 o 
   6   9   6       22.99       22.68      2.83 o 
  -7  10   6       20.67       20.58      2.88 o 
  -6  10   6       14.98       15.07      2.37 o 
  -5  10   6      218.34      221.77      4.67 o 
  -4  10   6      410.07      379.94      5.94 o 
  -3  10   6      479.38      465.86      5.61 o 
  -2  10   6       49.73       45.07      1.75 o 
  -1  10   6      110.79      109.18      2.32 o 
   0  10   6       11.65       11.75      1.08 o 
   1  10   6       82.52       81.72      2.45 o 
   2  10   6        0.09        0.00      0.87 o 
   3  10   6      406.54      376.11      5.75 o 
   4  10   6      401.07      390.13      6.94 o 
   5  10   6       32.48       30.71      2.95 o 
   6  10   6      116.28      104.67      4.69 o 
  -7  11   6       29.87       30.82      3.21 o 
  -6  11   6       57.50       66.59      3.79 o 
  -5  11   6       62.69       63.12      2.90 o 
  -4  11   6      171.87      163.18      3.80 o 
  -3  11   6      109.87      105.29      2.50 o 
  -2  11   6        2.96        4.90      1.05 o 
  -1  11   6       73.86       64.85      1.88 o 
   0  11   6      206.16      211.83      3.26 o 
   1  11   6      503.94      503.13      5.78 o 
   2  11   6       51.51       44.47      1.80 o 
   3  11   6        1.61        3.71      1.31 o 
   4  11   6      157.44      154.06      3.86 o 
   5  11   6        2.74        2.72      1.96 o 
   6  11   6        0.40        0.22      2.43 o 
  -6  12   6      185.36      186.64      6.81 o 
  -5  12   6       98.65      104.44      3.48 o 
  -4  12   6        4.53        5.98      1.48 o 
  -3  12   6        0.74        1.14      1.03 o 
  -2  12   6        0.33        0.21      0.89 o 
  -1  12   6      141.40      150.20      2.89 o 
   0  12   6       55.14       50.16      1.77 o 
   1  12   6     1248.48     1185.12     11.24 o 
   2  12   6      289.47      259.12      3.95 o 
   3  12   6        0.73        0.55      1.24 o 
   4  12   6        2.68        2.68      1.45 o 
   5  12   6       24.42       22.95      2.65 o 
   6  12   6      101.61       97.28      4.76 o 
  -6  13   6       27.47       33.11      4.35 o 
  -5  13   6       10.78       10.40      2.74 o 
  -4  13   6       60.51       55.15      3.18 o 
  -3  13   6       36.79       36.56      2.14 o 
  -2  13   6      138.87      121.02      3.15 o 
  -1  13   6        3.73       13.12      1.68 o 
   0  13   6       67.80       63.80      2.44 o 
   1  13   6       63.32       62.18      1.99 o 
   2  13   6      323.89      296.82      4.35 o 
   3  13   6      175.04      171.63      4.20 o 
   4  13   6      149.54      158.21      4.04 o 
   5  13   6      287.97      296.57      6.84 o 
   6  13   6      268.49      261.06      6.89 o 
  -6  14   6       83.38       90.95      9.73 o 
  -5  14   6       92.21       96.88      4.18 o 
  -4  14   6       46.56       47.42      3.04 o 
  -3  14   6       83.38       87.40      2.89 o 
  -2  14   6      141.13      168.90      3.77 o 
  -1  14   6      209.91      156.43      3.60 o 
   0  14   6       32.12       23.36      1.83 o 
   1  14   6      561.37      547.86      7.37 o 
   2  14   6        1.20        0.42      1.25 o 
   3  14   6       16.44       18.25      2.10 o 
   4  14   6       46.88       45.27      2.65 o 
   5  14   6        0.03        0.00      1.92 o 
   6  14   6      308.50      330.54      7.82 o 
  -6  15   6       97.70      102.39      5.72 o 
  -5  15   6      202.24      209.24      5.79 o 
  -4  15   6        1.15        1.56      1.78 o 
  -3  15   6        1.65        2.27      1.68 o 
  -2  15   6       17.00       19.92      1.87 o 
  -1  15   6       31.96       28.59      2.06 o 
   0  15   6      281.73      261.98      4.73 o 
   1  15   6        0.40        1.53      1.22 o 
   2  15   6      370.78      351.92      7.59 o 
   3  15   6       18.39       17.22      2.21 o 
   4  15   6       44.99       49.12      4.08 o 
   5  15   6      113.93      108.84      5.65 o 
  -6  16   6        0.03        0.00      2.50 o 
  -5  16   6       65.92       69.40      3.99 o 
  -4  16   6       71.85       66.85      3.66 o 
  -3  16   6       28.95       27.14      3.86 o 
  -2  16   6        0.36        5.89      1.52 o 
  -1  16   6        1.31        0.97      1.33 o 
   0  16   6       94.37       96.39      3.00 o 
   1  16   6       37.69       32.45      2.71 o 
   2  16   6        0.01        1.89      1.37 o 
   3  16   6       41.87       48.95      3.12 o 
   4  16   6        3.59        8.38      2.14 o 
   5  16   6      213.26      229.93      8.56 o 
  -5  17   6      361.34      370.16      8.33 o 
  -4  17   6       40.93       45.37      3.28 o 
  -3  17   6        8.94        9.78      2.01 o 
  -2  17   6       27.46       30.30      2.21 o 
  -1  17   6      509.23      455.23      6.99 o 
   0  17   6      413.77      408.07      6.44 o 
   1  17   6       11.52        9.42      1.66 o 
   2  17   6       29.23       29.64      2.21 o 
   3  17   6       71.57       75.36      3.82 o 
   4  17   6      148.78      152.35      4.89 o 
   5  17   6       97.53       95.54      7.39 o 
  -5  18   6        0.48        0.73      2.17 o 
  -4  18   6       13.62       16.44      2.49 o 
  -3  18   6      126.50      122.74      4.27 o 
  -2  18   6       60.52       61.79      2.94 o 
  -1  18   6     1425.92     1416.59     15.60 o 
   0  18   6      342.07      334.21      6.81 o 
   1  18   6       10.32       13.14      2.12 o 
   2  18   6       11.06       10.98      2.06 o 
   3  18   6        0.22        1.70      2.25 o 
   4  18   6       13.88       14.13      3.06 o 
  -5  19   6      244.05      251.99      7.92 o 
  -4  19   6      100.30      100.96      5.36 o 
  -3  19   6        1.49        3.16      2.44 o 
  -2  19   6       96.84       95.28      5.25 o 
  -1  19   6       14.56       20.81      2.42 o 
   0  19   6      298.00      305.02      6.68 o 
   1  19   6      785.18      795.33     11.91 o 
   2  19   6        9.65       10.95      2.18 o 
   3  19   6      158.96      155.03      6.40 o 
   4  19   6      147.62      146.98      7.30 o 
  -4  20   6        4.63        7.13      2.77 o 
  -3  20   6      144.55      165.24      8.72 o 
  -2  20   6        0.31        0.05      1.85 o 
  -1  20   6      242.22      227.95      7.81 o 
   0  20   6       94.59      100.16      5.94 o 
   1  20   6        2.86        3.66      2.01 o 
   2  20   6       44.95       49.21      4.19 o 
   3  20   6        1.49        3.35      2.62 o 
   4  20   6       83.32       84.55      5.35 o 
  -4  21   6        0.94        1.18      2.72 o 
  -3  21   6        0.02        0.00      2.34 o 
  -2  21   6       60.34       66.37      4.95 o 
  -1  21   6       17.52       22.40      3.18 o 
   0  21   6        0.02        0.53      2.40 o 
   1  21   6      339.60      358.98      9.49 o 
   2  21   6        1.60        0.00      1.87 o 
   3  21   6       84.26       85.78      5.43 o 
  -3  22   6      134.62      134.06      5.93 o 
  -2  22   6        2.00        7.15      2.34 o 
  -1  22   6       14.10       17.44      2.68 o 
   0  22   6        0.84        1.98      2.03 o 
   1  22   6       42.82       46.29      3.41 o 
   2  22   6        5.26        7.69      2.34 o 
   3  22   6        4.39        0.90      2.74 o 
  -2  23   6       59.39       57.95      3.97 o 
  -1  23   6        3.51        1.90      2.22 o 
   0  23   6        4.71        5.78      2.33 o 
   1  23   6        0.31        0.00      2.24 o 
   2  23   6       77.69       79.56      5.38 o 
  -1  24   6       53.96       49.40      3.86 o 
   0  24   6        5.96        6.71      2.46 o 
   1  24   6       12.23       13.97      2.74 o 
  -7   0   7        9.13       14.83      3.68 o 
  -5   0   7     1111.45     1007.07     18.87 o 
  -3   0   7      120.60      107.00     14.57 o 
  -1   0   7      555.66      585.37      8.48 o 
   1   0   7      581.52      586.77      8.80 o 
   3   0   7     1940.11     1814.28     29.28 o 
   5   0   7      377.02      350.30     10.14 o 
   7   0   7      398.23      395.07     12.35 o 
  -7   1   7       27.89       25.33      2.95 o 
  -6   1   7       14.75       15.11      2.44 o 
  -5   1   7       59.81       54.97      4.29 o 
  -4   1   7      393.88      355.34      7.03 o 
  -3   1   7       38.18       43.07      1.64 o 
  -2   1   7       45.64       47.75      1.47 o 
  -1   1   7      415.52      488.45      5.24 o 
   0   1   7      593.15      584.79      7.35 o 
   1   1   7      385.12      427.39      5.25 o 
   2   1   7        0.40        1.94      1.15 o 
   3   1   7      176.08      183.76      4.43 o 
   4   1   7       57.50       55.48      4.02 o 
   5   1   7       40.06       40.54      2.97 o 
   6   1   7       71.43       77.03      4.17 o 
   7   1   7      145.76      134.83      5.40 o 
  -7   2   7        2.73        2.29      2.21 o 
  -6   2   7       91.87       89.07      4.01 o 
  -5   2   7       52.03       50.78      3.03 o 
  -4   2   7      174.16      160.65      4.11 o 
  -3   2   7      130.94      133.61      3.27 o 
  -2   2   7      508.40      551.78      5.76 o 
  -1   2   7      685.51      731.84      7.17 o 
   0   2   7      560.13      630.28      6.33 o 
   1   2   7      144.97      132.44      2.15 o 
   2   2   7       62.59       69.32      1.77 o 
   3   2   7      304.23      273.44      5.51 o 
   4   2   7       39.93       37.09      2.64 o 
   5   2   7       99.75      100.36      3.90 o 
   6   2   7        8.76        8.78      2.34 o 
   7   2   7       47.64       45.55      3.74 o 
  -7   3   7       16.08       13.59      2.64 o 
  -6   3   7        0.29        0.74      1.83 o 
  -5   3   7        2.62        0.00      1.55 o 
  -4   3   7      151.46      138.58      3.89 o 
  -3   3   7       75.60       75.67      2.24 o 
  -2   3   7       12.46       13.09      1.00 o 
  -1   3   7      592.72      617.33      6.30 o 
   0   3   7     1296.16     1338.17     11.82 o 
   1   3   7      180.33      176.39      2.76 o 
   2   3   7       35.63       34.54      1.53 o 
   3   3   7        3.98        5.84      1.55 o 
   4   3   7       98.60       96.90      3.65 o 
   5   3   7        5.34        6.50      2.19 o 
   6   3   7      232.69      267.51      6.64 o 
   7   3   7      203.05      199.05      7.64 o 
  -7   4   7       79.11       68.70      4.11 o 
  -6   4   7      151.09      137.79      4.67 o 
  -5   4   7       56.63       50.27      4.97 o 
  -4   4   7      238.60      217.07      5.36 o 
  -3   4   7      118.42      126.15      4.05 o 
  -2   4   7       26.79       37.60      1.43 o 
  -1   4   7     1652.38     1594.28     13.88 o 
   0   4   7       73.21       81.18      2.00 o 
   1   4   7       33.75       38.62      1.33 o 
   2   4   7       25.25       30.33      1.83 o 
   3   4   7       30.30       27.64      1.54 o 
   4   4   7      107.12      104.31      3.81 o 
   5   4   7        2.17        3.05      1.84 o 
   6   4   7       68.48       71.13      4.10 o 
   7   4   7       41.47       47.67      3.84 o 
  -7   5   7       86.61       82.61      4.44 o 
  -6   5   7       36.34       30.96      2.81 o 
  -5   5   7      760.21      744.43     10.92 o 
  -4   5   7       10.00       10.54      2.53 o 
  -3   5   7      549.72      546.98      9.47 o 
  -2   5   7      266.12      249.91      3.45 o 
  -1   5   7       10.79       19.62      1.19 o 
   0   5   7      512.54      525.37      5.66 o 
   1   5   7       13.39       12.82      0.99 o 
   2   5   7        0.86        0.00      0.85 o 
   3   5   7        0.30        0.66      1.05 o 
   4   5   7       21.89       15.80      2.10 o 
   5   5   7        4.96        5.39      2.23 o 
   6   5   7      147.91      147.05      7.21 o 
   7   5   7        1.21        0.00      2.22 o 
  -7   6   7        0.76        0.00      2.05 o 
  -6   6   7       23.37       22.56      2.61 o 
  -5   6   7       12.15       14.56      2.70 o 
  -4   6   7        1.82        1.88      1.24 o 
  -3   6   7      436.66      430.12      5.95 o 
  -2   6   7      667.00      640.70      6.72 o 
  -1   6   7      197.08      177.85      2.87 o 
   0   6   7      197.09      214.25      3.16 o 
   1   6   7      291.61      284.92      3.71 o 
   2   6   7      130.28      127.17      3.07 o 
   3   6   7      327.39      305.14      4.84 o 
   4   6   7       27.62       22.30      2.26 o 
   5   6   7       13.84       18.13      2.37 o 
   6   6   7        9.89        8.06      2.29 o 
  -7   7   7      172.00      168.56      7.64 o 
  -6   7   7       84.56       77.47      3.98 o 
  -5   7   7        2.66        0.69      1.63 o 
  -4   7   7       15.52       15.99      1.66 o 
  -3   7   7      194.43      195.11      4.54 o 
  -2   7   7     1289.15     1217.87     11.30 o 
  -1   7   7       29.86       23.28      1.34 o 
   0   7   7      100.60       93.99      2.18 o 
   1   7   7       53.93       64.32      1.81 o 
   2   7   7        5.39        7.07      0.88 o 
   3   7   7        3.47        4.84      1.23 o 
   4   7   7        1.10        1.64      1.62 o 
   5   7   7        4.41        3.37      1.89 o 
   6   7   7        4.54        4.22      2.20 o 
  -7   8   7        0.23        0.00      2.26 o 
  -6   8   7       25.34       19.57      2.57 o 
  -5   8   7       22.89       22.13      2.39 o 
  -4   8   7      503.58      485.88      6.86 o 
  -3   8   7      178.92      162.26      3.51 o 
  -2   8   7      394.72      378.93      4.78 o 
  -1   8   7      102.45      103.39      2.27 o 
   0   8   7      207.69      216.08      3.28 o 
   1   8   7      232.61      213.84      3.30 o 
   2   8   7       67.38       67.45      2.24 o 
   3   8   7      527.17      470.73      6.60 o 
   4   8   7      182.50      194.31      5.07 o 
   5   8   7        4.56        0.00      1.81 o 
   6   8   7        6.47        6.59      2.31 o 
  -7   9   7       46.69       47.87      3.68 o 
  -6   9   7       17.10       17.64      2.58 o 
  -5   9   7        0.36        1.13      1.77 o 
  -4   9   7      153.88      141.93      3.51 o 
  -3   9   7     1733.13     1596.99     16.25 o 
  -2   9   7      161.58      165.19      3.40 o 
  -1   9   7        4.34        5.55      1.03 o 
   0   9   7        4.26        3.25      0.92 o 
   1   9   7        3.30        5.01      0.99 o 
   2   9   7      181.66      176.26      3.02 o 
   3   9   7        5.36        1.80      1.19 o 
   4   9   7      277.81      219.11      5.40 o 
   5   9   7       66.64       71.39      3.88 o 
   6   9   7       20.51       18.44      4.49 o 
  -7  10   7       48.30       46.04      3.70 o 
  -6  10   7       86.13       88.97      4.26 o 
  -5  10   7       70.11       68.77      3.57 o 
  -4  10   7       14.46       18.82      1.83 o 
  -3  10   7        0.57        1.35      1.20 o 
  -2  10   7      533.68      540.61      6.24 o 
  -1  10   7       69.87       72.45      2.10 o 
   0  10   7       89.20       84.34      2.12 o 
   1  10   7        1.50        1.05      0.91 o 
   2  10   7       28.60       30.68      1.90 o 
   3  10   7       89.26       72.39      2.67 o 
   4  10   7        0.03        3.81      1.81 o 
   5  10   7      156.26      147.42      4.90 o 
   6  10   7       32.12       31.13      3.76 o 
  -6  11   7        0.08        0.00      1.93 o 
  -5  11   7       40.44       37.92      2.82 o 
  -4  11   7      220.59      221.89      4.50 o 
  -3  11   7        0.87        0.59      1.25 o 
  -2  11   7     1274.21     1240.65     11.85 o 
  -1  11   7       84.64       71.39      2.31 o 
   0  11   7      418.77      366.83      4.75 o 
   1  11   7      363.50      334.38      4.52 o 
   2  11   7        2.39        0.19      0.96 o 
   3  11   7      112.99      105.94      3.16 o 
   4  11   7        5.43        8.00      2.18 o 
   5  11   7        0.71        0.97      1.93 o 
   6  11   7       64.20       70.91      4.27 o 
  -6  12   7      104.00      110.02      7.15 o 
  -5  12   7        1.60        0.62      1.71 o 
  -4  12   7      144.81      134.15      3.63 o 
  -3  12   7       73.97       80.08      2.80 o 
  -2  12   7        0.07        0.00      0.92 o 
  -1  12   7      317.07      299.83      4.24 o 
   0  12   7      185.19      167.16      3.34 o 
   1  12   7      290.47      274.71      4.09 o 
   2  12   7      304.65      307.04      4.49 o 
   3  12   7      145.26      136.40      3.58 o 
   4  12   7      224.41      217.51      4.70 o 
   5  12   7      164.17      150.63      5.61 o 
   6  12   7       34.52       39.60      3.58 o 
  -6  13   7       14.94       21.99      3.40 o 
  -5  13   7      185.76      178.36      7.94 o 
  -4  13   7        5.58        6.87      2.81 o 
  -3  13   7        0.26        1.07      1.52 o 
  -2  13   7       13.95        9.93      1.54 o 
  -1  13   7       33.71       35.55      2.09 o 
   0  13   7       87.60       81.61      2.70 o 
   1  13   7      175.63      169.18      3.68 o 
   2  13   7      273.14      258.82      4.42 o 
   3  13   7      149.78      141.60      4.21 o 
   4  13   7       27.12       22.61      2.15 o 
   5  13   7       11.20       14.26      2.54 o 
  -6  14   7        2.91        0.00      2.42 o 
  -5  14   7      216.83      221.50      8.37 o 
  -4  14   7        6.67        9.24      2.01 o 
  -3  14   7       56.36       49.64      4.24 o 
  -2  14   7      195.01      169.12      3.90 o 
  -1  14   7        0.08        0.25      1.39 o 
   0  14   7       15.42       23.28      1.86 o 
   1  14   7      271.07      265.77      4.80 o 
   2  14   7      721.99      691.59      9.59 o 
   3  14   7        1.37        1.41      1.78 o 
   4  14   7       37.59       40.61      3.00 o 
   5  14   7      112.67      118.87      5.73 o 
  -6  15   7        3.17        3.64      2.77 o 
  -5  15   7       21.41       22.66      3.17 o 
  -4  15   7       40.08       40.32      2.98 o 
  -3  15   7       63.13       65.39      3.40 o 
  -2  15   7        3.53        5.15      1.52 o 
  -1  15   7      111.27       80.48      2.90 o 
   0  15   7       30.74       40.67      2.34 o 
   1  15   7        0.73        0.98      1.29 o 
   2  15   7      236.06      247.57      4.75 o 
   3  15   7      106.46      103.32      3.91 o 
   4  15   7       24.32       27.81      3.30 o 
   5  15   7        8.78       11.04      3.04 o 
  -5  16   7        0.05        3.22      2.29 o 
  -4  16   7       25.81       18.04      2.45 o 
  -3  16   7       15.95       14.75      2.17 o 
  -2  16   7      346.49      315.86      5.63 o 
  -1  16   7       64.25       67.11      3.48 o 
   0  16   7      831.14      761.08     13.24 o 
   1  16   7       20.59       18.89      1.96 o 
   2  16   7       59.86       61.95      4.13 o 
   3  16   7        6.03        6.59      2.03 o 
   4  16   7        0.04        0.00      1.85 o 
   5  16   7        4.73        4.48      2.84 o 
  -5  17   7      485.94      509.28      9.59 o 
  -4  17   7      118.96      118.39      4.48 o 
  -3  17   7        0.33        0.00      1.61 o 
  -2  17   7        1.21        0.00      1.39 o 
  -1  17   7       97.55       96.36      3.32 o 
   0  17   7        0.70        0.49      1.40 o 
   1  17   7       51.60       53.82      4.52 o 
   2  17   7       79.38       74.73      4.79 o 
   3  17   7       41.95       45.14      3.23 o 
   4  17   7       10.85       14.63      2.50 o 
  -5  18   7      612.18      663.27     16.51 o 
  -4  18   7      127.04      136.70      4.87 o 
  -3  18   7        1.99        3.29      1.90 o 
  -2  18   7       32.84       32.29      2.43 o 
  -1  18   7        5.23        5.63      1.70 o 
   0  18   7        3.01        2.42      2.32 o 
   1  18   7       58.25       65.20      3.03 o 
   2  18   7       30.20       31.20      3.37 o 
   3  18   7      148.37      156.27      6.01 o 
   4  18   7        2.48        0.00      2.51 o 
  -4  19   7       57.10       55.07      4.46 o 
  -3  19   7        0.00        0.75      2.28 o 
  -2  19   7      191.72      170.66      5.07 o 
  -1  19   7      248.78      245.90      6.05 o 
   0  19   7      227.69      220.37      5.69 o 
   1  19   7      101.88      101.80      4.02 o 
   2  19   7        0.71        0.00      2.22 o 
   3  19   7       40.30       33.73      3.72 o 
   4  19   7       41.67       49.53      4.39 o 
  -4  20   7       71.53       83.24      5.36 o 
  -3  20   7       62.09       61.23      4.57 o 
  -2  20   7       55.26       58.89      4.20 o 
  -1  20   7      237.96      224.20      5.91 o 
   0  20   7      611.47      619.93     16.94 o 
   1  20   7        0.39        0.00      1.97 o 
   2  20   7       25.74       23.94      3.39 o 
   3  20   7        3.29        4.99      2.73 o 
  -3  21   7       21.01       19.59      3.32 o 
  -2  21   7      251.94      251.86      6.47 o 
  -1  21   7        0.72        0.00      2.06 o 
   0  21   7      551.12      553.17     10.36 o 
   1  21   7        0.15        0.53      1.98 o 
   2  21   7        8.86       10.40      4.40 o 
   3  21   7        2.36        0.21      2.64 o 
  -3  22   7       97.86       91.37      5.70 o 
  -2  22   7      155.42      160.76      6.47 o 
  -1  22   7       42.34       33.27      5.92 o 
   0  22   7        0.06        2.15      2.23 o 
   1  22   7        0.13        0.97      2.44 o 
   2  22   7        0.90        0.00      2.57 o 
  -2  23   7      289.95      298.92      8.76 o 
  -1  23   7        6.16        5.31      2.43 o 
   0  23   7      213.03      221.16      6.31 o 
   1  23   7        2.22        1.52      2.23 o 
  -6   0   8       12.50       12.95      3.19 o 
  -4   0   8        0.65        1.24      2.13 o 
  -2   0   8      104.50       76.77      2.73 o 
   0   0   8       20.64       12.14      1.85 o 
   2   0   8      809.20      701.73     18.00 o 
   4   0   8      323.52      277.33      8.63 o 
   6   0   8       20.80       17.73      3.92 o 
  -7   1   8       10.08       12.11      2.94 o 
  -6   1   8       85.52       78.70      4.03 o 
  -5   1   8      271.60      251.28      6.43 o 
  -4   1   8     1878.46     1695.83     19.47 o 
  -3   1   8       54.64       47.67      2.25 o 
  -2   1   8      166.80      178.01      3.22 o 
  -1   1   8       98.03       83.71      1.99 o 
   0   1   8      608.80      622.96      6.44 o 
   1   1   8      325.90      331.17      4.01 o 
   2   1   8        2.03        0.91      1.29 o 
   3   1   8       63.89       57.24      3.04 o 
   4   1   8      170.21      138.40      4.33 o 
   5   1   8        4.82        5.17      1.98 o 
   6   1   8       84.60       83.66      6.65 o 
  -7   2   8        0.20        0.10      2.18 o 
  -6   2   8       13.96       10.38      2.56 o 
  -5   2   8       66.50       52.23      3.14 o 
  -4   2   8      250.00      223.98      5.71 o 
  -3   2   8        0.99        0.70      1.08 o 
  -2   2   8       22.84       16.77      1.18 o 
  -1   2   8       11.45       11.74      1.09 o 
   0   2   8      127.22      126.74      2.43 o 
   1   2   8      354.58      359.08      4.25 o 
   2   2   8       50.01       43.06      2.95 o 
   3   2   8      453.72      410.31      7.15 o 
   4   2   8       84.84       76.95      4.09 o 
   5   2   8      127.41      118.96      5.31 o 
   6   2   8       41.95       50.71      3.71 o 
  -7   3   8       19.68       21.20      3.61 o 
  -6   3   8       19.36       18.43      2.66 o 
  -5   3   8       52.87       41.71      5.39 o 
  -4   3   8      154.08      144.08      4.06 o 
  -3   3   8       31.31       22.56      1.60 o 
  -2   3   8       58.14       46.01      1.70 o 
  -1   3   8       63.88       57.20      1.76 o 
   0   3   8      171.79      181.16      2.89 o 
   1   3   8      418.88      378.93      4.46 o 
   2   3   8      148.20      158.10      3.05 o 
   3   3   8      101.42      107.24      3.67 o 
   4   3   8       40.58       38.15      2.79 o 
   5   3   8       15.38       14.79      2.42 o 
   6   3   8       54.58       56.91      4.06 o 
  -7   4   8       47.27       45.54      6.04 o 
  -6   4   8        2.56        4.41      2.00 o 
  -5   4   8        0.66        0.00      1.68 o 
  -4   4   8      223.97      202.28      4.77 o 
  -3   4   8        0.39        0.94      1.14 o 
  -2   4   8      423.44      430.26      6.62 o 
  -1   4   8      222.77      205.93      4.44 o 
   0   4   8      158.96      157.21      2.72 o 
   1   4   8      643.17      651.11      6.73 o 
   2   4   8       52.22       51.07      2.48 o 
   3   4   8        9.14        5.67      1.63 o 
   4   4   8      247.91      236.50      5.68 o 
   5   4   8       24.11       30.52      2.85 o 
   6   4   8      103.77       99.41      4.82 o 
  -7   5   8       13.16       15.03      2.66 o 
  -6   5   8        5.49        0.00      1.83 o 
  -5   5   8       35.66       32.55      3.50 o 
  -4   5   8        1.05        0.00      1.68 o 
  -3   5   8       18.40       18.27      1.61 o 
  -2   5   8      523.87      538.04      6.00 o 
  -1   5   8       10.70       10.48      1.11 o 
   0   5   8     1506.61     1543.16     13.77 o 
   1   5   8     1641.95     1654.38     14.58 o 
   2   5   8      348.17      350.05      5.14 o 
   3   5   8       23.03       27.60      2.33 o 
   4   5   8       30.10       29.37      4.59 o 
   5   5   8       29.98       31.78      2.92 o 
   6   5   8        2.74        0.00      2.02 o 
  -7   6   8       32.09       34.10      3.32 o 
  -6   6   8       91.74       92.25      4.89 o 
  -5   6   8       43.65       39.47      2.92 o 
  -4   6   8      200.29      194.50      8.69 o 
  -3   6   8      433.93      411.93      5.92 o 
  -2   6   8     1614.42     1559.59     14.04 o 
  -1   6   8      429.18      445.82      6.40 o 
   0   6   8       69.84       68.02      1.94 o 
   1   6   8       69.66       70.17      1.90 o 
   2   6   8       54.53       58.85      2.28 o 
   3   6   8       35.05       36.80      2.60 o 
   4   6   8        1.25        3.05      1.74 o 
   5   6   8        2.06        3.19      2.02 o 
   6   6   8        5.38        1.20      2.17 o 
  -7   7   8        0.08        0.00      2.13 o 
  -6   7   8       19.37       21.78      3.24 o 
  -5   7   8       30.49       26.14      3.04 o 
  -4   7   8      359.78      354.26      6.66 o 
  -3   7   8      435.25      417.21      6.93 o 
  -2   7   8     1973.24     1987.03     17.41 o 
  -1   7   8      391.01      373.19      4.75 o 
   0   7   8       91.17       94.60      2.24 o 
   1   7   8      111.28      104.89      3.35 o 
   2   7   8        6.18        6.89      1.30 o 
   3   7   8       71.36       58.85      3.13 o 
   4   7   8       96.29       83.81      3.84 o 
   5   7   8        0.31        0.40      1.90 o 
   6   7   8       62.11       55.47      6.78 o 
  -7   8   8       11.80        6.75      2.45 o 
  -6   8   8       24.98       22.89      2.75 o 
  -5   8   8        0.27        0.21      1.72 o 
  -4   8   8       14.54       14.35      2.00 o 
  -3   8   8        6.82        6.02      1.40 o 
  -2   8   8      769.12      735.42      7.81 o 
  -1   8   8      228.48      216.70      3.49 o 
   0   8   8       49.86       51.42      1.90 o 
   1   8   8        3.85        2.77      1.17 o 
   2   8   8      105.70       91.14      2.82 o 
   3   8   8        3.89        2.18      1.32 o 
   4   8   8       63.17       46.85      3.13 o 
   5   8   8       27.60       37.68      3.81 o 
   6   8   8        1.86        2.74      2.20 o 
  -7   9   8      146.27      140.42      5.87 o 
  -6   9   8       18.79       16.51      2.50 o 
  -5   9   8       96.69       85.19      4.31 o 
  -4   9   8      237.14      250.99      4.79 o 
  -3   9   8       31.71       30.73      1.99 o 
  -2   9   8      418.44      405.94      5.21 o 
  -1   9   8      134.44      122.49      2.65 o 
   0   9   8      183.56      171.64      3.08 o 
   1   9   8       43.71       44.60      1.84 o 
   2   9   8       49.77       51.75      2.35 o 
   3   9   8      203.53      191.59      4.05 o 
   4   9   8       34.65       26.38      3.58 o 
   5   9   8        8.26       12.03      2.36 o 
   6   9   8        0.37        0.56      2.23 o 
  -6  10   8       46.09       44.48      3.40 o 
  -5  10   8       19.30       16.83      2.39 o 
  -4  10   8      108.50      107.15      3.29 o 
  -3  10   8        7.50        7.90      1.50 o 
  -2  10   8      823.00      769.33      8.22 o 
  -1  10   8      816.90      784.98      8.26 o 
   0  10   8      458.86      428.47      5.38 o 
   1  10   8       19.63       21.47      1.44 o 
   2  10   8      160.54      138.15      3.65 o 
   3  10   8       70.60       74.09      3.59 o 
   4  10   8       70.21       77.19      5.41 o 
   5  10   8        5.64        0.00      1.94 o 
   6  10   8       34.37       32.34      3.30 o 
  -6  11   8       90.99       87.45      4.43 o 
  -5  11   8       20.53       19.10      2.44 o 
  -4  11   8       36.45       33.58      2.30 o 
  -3  11   8        3.41        3.20      1.37 o 
  -2  11   8       43.23       42.76      1.96 o 
  -1  11   8        0.06        0.00      0.97 o 
   0  11   8      785.57      734.90      7.93 o 
   1  11   8       67.49       60.39      2.09 o 
   2  11   8       98.07      101.90      3.03 o 
   3  11   8        2.30        1.57      1.66 o 
   4  11   8       17.25       14.37      2.27 o 
   5  11   8        1.40        0.00      1.96 o 
   6  11   8      113.89      103.66      6.70 o 
  -6  12   8        1.07        0.00      3.89 o 
  -5  12   8       16.67       11.82      2.81 o 
  -4  12   8       11.51       13.89      1.82 o 
  -3  12   8      350.91      343.17      5.64 o 
  -2  12   8        0.09        0.15      1.08 o 
  -1  12   8       41.53       39.45      1.85 o 
   0  12   8      873.05      777.71      8.34 o 
   1  12   8      371.14      351.55      4.90 o 
   2  12   8        7.77        7.38      1.48 o 
   3  12   8       38.32       30.10      2.16 o 
   4  12   8        9.75        9.12      2.18 o 
   5  12   8       13.20       20.77      3.53 o 
  -6  13   8      120.48      127.28      7.32 o 
  -5  13   8       85.36       85.43      5.48 o 
  -4  13   8        4.44        3.25      1.87 o 
  -3  13   8      119.62      125.79      4.19 o 
  -2  13   8        7.16        6.89      1.64 o 
  -1  13   8       36.91       32.35      2.10 o 
   0  13   8      285.87      250.79      4.66 o 
   1  13   8       21.31       17.09      1.73 o 
   2  13   8      339.65      329.97      5.55 o 
   3  13   8      188.42      175.44      4.18 o 
   4  13   8        2.47        1.60      1.92 o 
   5  13   8       60.86       68.57      4.13 o 
  -6  14   8       74.14       75.34      5.22 o 
  -5  14   8      107.06      101.37      5.51 o 
  -4  14   8        7.65        7.48      2.10 o 
  -3  14   8        2.12        2.89      1.79 o 
  -2  14   8       29.62       28.22      2.15 o 
  -1  14   8       70.57       70.78      3.75 o 
   0  14   8       86.20       76.24      2.87 o 
   1  14   8      106.45       93.88      3.04 o 
   2  14   8      198.70      181.52      4.86 o 
   3  14   8        0.21        0.35      1.69 o 
   4  14   8        0.02        0.00      2.05 o 
   5  14   8       28.33       26.24      3.56 o 
  -5  15   8       40.01       37.31      3.93 o 
  -4  15   8       44.94       48.42      3.36 o 
  -3  15   8        4.18        6.32      1.98 o 
  -2  15   8      136.87      149.45      4.09 o 
  -1  15   8       18.14       13.32      2.72 o 
   0  15   8       25.43       26.52      2.08 o 
   1  15   8       41.25       33.34      2.21 o 
   2  15   8       36.52       39.87      2.87 o 
   3  15   8       15.76       15.02      3.25 o 
   4  15   8        1.89        0.00      2.41 o 
   5  15   8       60.56       68.33      5.14 o 
  -5  16   8       95.28      111.61      8.07 o 
  -4  16   8      184.23      184.73      5.44 o 
  -3  16   8       91.90       78.39      3.91 o 
  -2  16   8       78.94       83.00      3.24 o 
  -1  16   8       27.46       29.43      2.75 o 
   0  16   8       36.64       37.03      2.42 o 
   1  16   8       15.73       15.44      2.10 o 
   2  16   8        7.41        8.52      2.67 o 
   3  16   8      165.89      167.88      7.07 o 
   4  16   8      137.75      129.29      6.33 o 
  -5  17   8       56.85       56.55      4.59 o 
  -4  17   8       62.48       68.80      4.73 o 
  -3  17   8       33.02       30.39      2.82 o 
  -2  17   8        1.32        5.58      1.67 o 
  -1  17   8       28.65       26.13      2.27 o 
   0  17   8       55.17       59.36      2.95 o 
   1  17   8       10.42        7.90      1.71 o 
   2  17   8       13.99       15.66      2.37 o 
   3  17   8      219.26      218.30      5.84 o 
   4  17   8       33.94       36.16      6.77 o 
  -4  18   8      324.96      337.96      8.64 o 
  -3  18   8       41.55       42.09      3.18 o 
  -2  18   8        7.89       10.08      1.89 o 
  -1  18   8      132.88      131.70      3.94 o 
   0  18   8      270.33      277.06      6.08 o 
   1  18   8       24.67       22.58      2.21 o 
   2  18   8       34.79       31.04      2.82 o 
   3  18   8       13.33       15.08      2.97 o 
   4  18   8      119.60      130.13      8.23 o 
  -4  19   8       93.55       90.65      5.53 o 
  -3  19   8        6.94        8.36      2.79 o 
  -2  19   8       34.69       33.06      3.52 o 
  -1  19   8       15.84       16.30      2.44 o 
   0  19   8      274.45      263.94      6.37 o 
   1  19   8       96.75       96.43      6.14 o 
   2  19   8        0.05        2.41      2.44 o 
   3  19   8       10.04       13.53      3.14 o 
  -3  20   8       49.20       55.31      4.51 o 
  -2  20   8      154.45      155.47      7.14 o 
  -1  20   8       28.07       25.71      2.82 o 
   0  20   8       21.30       24.15      2.82 o 
   1  20   8      153.65      173.26      5.72 o 
   2  20   8       34.53       30.08      3.62 o 
   3  20   8       12.59        7.96      2.98 o 
  -3  21   8        0.13        0.00      2.40 o 
  -2  21   8       76.25       76.41      5.09 o 
  -1  21   8        1.91        0.00      1.99 o 
   0  21   8        2.09        2.87      2.20 o 
   1  21   8      145.34      143.95      5.10 o 
   2  21   8       46.09       38.58      3.99 o 
  -2  22   8       10.14       13.33      3.28 o 
  -1  22   8      201.32      201.99      6.00 o 
   0  22   8       40.88       41.23      4.84 o 
   1  22   8      475.30      470.99     11.24 o 
  -1  23   8        2.00        2.69      2.40 o 
   0  23   8       40.18       36.24      3.40 o 
  -7   0   9       66.89       60.40      5.66 o 
  -5   0   9      534.49      492.94     12.12 o 
  -3   0   9      345.83      271.08      7.59 o 
  -1   0   9     1233.07     1259.03     17.62 o 
   1   0   9        2.94        2.81      1.31 o 
   3   0   9       94.55      104.72      5.49 o 
   5   0   9       35.10       40.85      4.74 o 
  -7   1   9      106.81       94.25      5.19 o 
  -6   1   9       16.62       18.34      2.51 o 
  -5   1   9       98.22       83.14      3.88 o 
  -4   1   9      159.60      128.57      4.77 o 
  -3   1   9       75.46       61.44      2.93 o 
  -2   1   9      108.58      136.63      2.64 o 
  -1   1   9       26.55       33.05      1.59 o 
   0   1   9      252.30      256.37      3.67 o 
   1   1   9      434.25      465.89      5.28 o 
   2   1   9        0.53        1.45      1.38 o 
   3   1   9     2465.55     2314.21     26.12 o 
   4   1   9       33.29       26.08      2.55 o 
   5   1   9       60.74       55.84      3.62 o 
   6   1   9        0.06        0.35      2.08 o 
  -7   2   9        7.35        8.26      2.47 o 
  -6   2   9      126.25      126.76      4.70 o 
  -5   2   9       19.99       17.26      2.26 o 
  -4   2   9      560.69      461.47      7.80 o 
  -3   2   9       74.72       56.80      2.84 o 
  -2   2   9      121.50      144.66      3.35 o 
  -1   2   9      122.15      121.13      2.52 o 
   0   2   9       21.57       18.14      1.27 o 
   1   2   9      130.43      148.52      3.26 o 
   2   2   9        9.59        9.39      1.73 o 
   3   2   9       71.31       65.03      3.83 o 
   4   2   9       68.88       66.31      3.58 o 
   5   2   9       84.01       73.29      4.01 o 
   6   2   9        0.02        0.00      2.10 o 
  -7   3   9      218.29      233.81      6.64 o 
  -6   3   9       25.00       22.66      2.68 o 
  -5   3   9      180.85      172.81      4.97 o 
  -4   3   9        4.45        2.86      1.65 o 
  -3   3   9      171.95      187.87      6.86 o 
  -2   3   9      420.38      442.34      5.30 o 
  -1   3   9        8.82        6.34      1.09 o 
   0   3   9        1.75        3.43      0.98 o 
   1   3   9       95.12       86.98      2.07 o 
   2   3   9      158.88      160.36      4.25 o 
   3   3   9       47.54       43.35      2.82 o 
   4   3   9       14.60       11.17      2.03 o 
   5   3   9       21.38       24.17      3.50 o 
   6   3   9        1.52        4.78      2.29 o 
  -7   4   9       84.63       86.43      4.69 o 
  -6   4   9       18.87       17.95      2.57 o 
  -5   4   9       39.62       39.64      2.92 o 
  -4   4   9       26.69       24.44      2.33 o 
  -3   4   9      151.89      130.55      3.16 o 
  -2   4   9      416.97      394.05      4.97 o 
  -1   4   9      203.48      172.94      3.77 o 
   0   4   9       63.43       70.89      2.13 o 
   1   4   9     1336.78     1312.43     12.08 o 
   2   4   9       79.71       88.10      3.56 o 
   3   4   9      105.17      100.35      3.73 o 
   4   4   9       66.95       63.12      3.58 o 
   5   4   9       56.25       61.36      3.83 o 
   6   4   9       89.29       87.92      4.66 o 
  -7   5   9      144.24      145.82      5.37 o 
  -6   5   9        0.46        1.21      1.93 o 
  -5   5   9      208.87      195.85      5.27 o 
  -4   5   9        2.80        0.69      1.58 o 
  -3   5   9       29.89       38.88      3.86 o 
  -2   5   9     1611.29     1496.96     15.74 o 
  -1   5   9     1654.78     1655.90     14.88 o 
   0   5   9      260.37      267.55      4.23 o 
   1   5   9      293.87      300.44      4.09 o 
   2   5   9       59.29       57.65      2.25 o 
   3   5   9        0.99        2.75      1.65 o 
   4   5   9       29.14       29.41      2.67 o 
   5   5   9        9.37        7.60      3.22 o 
   6   5   9        0.12        0.24      2.20 o 
  -7   6   9       13.07       10.04      2.57 o 
  -6   6   9        8.27        3.70      2.07 o 
  -5   6   9       40.06       39.48      2.95 o 
  -4   6   9       86.50       83.83      3.84 o 
  -3   6   9      133.25      127.70      3.23 o 
  -2   6   9       53.59       60.60      2.09 o 
  -1   6   9      301.17      296.22      4.26 o 
   0   6   9      280.17      271.27      3.98 o 
   1   6   9     1054.35     1046.80     12.92 o 
   2   6   9      621.60      606.33     10.72 o 
   3   6   9      266.80      258.09      5.80 o 
   4   6   9        7.76        2.81      1.84 o 
   5   6   9      163.91      165.73      6.81 o 
   6   6   9       65.21       78.68      4.57 o 
  -7   7   9        0.05        2.61      2.24 o 
  -6   7   9        6.00        7.18      2.22 o 
  -5   7   9      123.45      113.79      4.20 o 
  -4   7   9       35.47       38.91      2.76 o 
  -3   7   9       64.79       59.73      2.55 o 
  -2   7   9      380.15      361.33      6.72 o 
  -1   7   9      405.29      409.04      5.24 o 
   0   7   9       59.05       53.37      2.03 o 
   1   7   9     1583.29     1575.54     14.34 o 
   2   7   9      429.33      408.69      6.04 o 
   3   7   9      183.62      173.05      4.90 o 
   4   7   9        1.10        0.00      1.63 o 
   5   7   9        3.77        5.83      2.21 o 
   6   7   9        0.44        2.61      2.36 o 
  -6   8   9        0.54        0.51      2.03 o 
  -5   8   9       44.16       41.11      3.05 o 
  -4   8   9       50.88       50.92      3.14 o 
  -3   8   9       25.17       25.99      1.95 o 
  -2   8   9        2.42        1.63      1.03 o 
  -1   8   9      170.19      173.59      3.24 o 
   0   8   9       28.15       23.15      1.52 o 
   1   8   9       36.82       41.97      2.30 o 
   2   8   9        1.89        3.90      1.31 o 
   3   8   9      104.53      101.92      3.85 o 
   4   8   9       14.27       16.93      2.37 o 
   5   8   9       61.97       55.87      3.72 o 
   6   8   9        6.40        4.99      2.47 o 
  -6   9   9       21.14       18.80      2.68 o 
  -5   9   9       68.25       59.44      3.56 o 
  -4   9   9       46.44       44.36      2.90 o 
  -3   9   9      140.03      141.20      5.45 o 
  -2   9   9        2.02        2.96      1.11 o 
  -1   9   9      425.22      400.25      5.27 o 
   0   9   9        0.09        0.02      1.03 o 
   1   9   9        1.05        0.00      1.00 o 
   2   9   9      108.59      105.20      3.06 o 
   3   9   9      367.06      326.46      7.12 o 
   4   9   9       72.67       79.81      4.03 o 
   5   9   9        4.24        2.23      2.10 o 
  -6  10   9       43.87       48.15      3.59 o 
  -5  10   9        0.01        0.00      1.75 o 
  -4  10   9      171.25      165.85      4.64 o 
  -3  10   9        0.78        1.59      1.35 o 
  -2  10   9      722.92      681.11      7.67 o 
  -1  10   9       46.61       40.66      2.02 o 
   0  10   9      510.54      497.78      6.13 o 
   1  10   9      723.55      710.48      7.87 o 
   2  10   9       68.24       65.47      3.64 o 
   3  10   9        1.72        2.04      1.79 o 
   4  10   9       52.17       56.65      3.53 o 
   5  10   9       92.28       81.62      4.40 o 
  -6  11   9        9.06       13.30      2.56 o 
  -5  11   9        0.39        1.62      1.91 o 
  -4  11   9       21.77       20.99      2.06 o 
  -3  11   9       31.58       32.27      2.17 o 
  -2  11   9        7.33        9.11      1.36 o 
  -1  11   9      111.00      108.92      2.72 o 
   0  11   9      229.15      226.57      4.80 o 
   1  11   9      583.01      542.22      6.58 o 
   2  11   9       45.31       55.72      2.65 o 
   3  11   9        0.33        0.00      1.66 o 
   4  11   9        1.12        2.12      2.00 o 
   5  11   9      171.12      167.21      5.58 o 
  -6  12   9       26.34       23.53      4.47 o 
  -5  12   9        0.69        2.03      2.43 o 
  -4  12   9      101.75      101.01      4.13 o 
  -3  12   9       89.96       87.79      3.61 o 
  -2  12   9      341.34      306.30      5.33 o 
  -1  12   9      473.33      452.03      5.90 o 
   0  12   9       66.47       63.09      2.31 o 
   1  12   9        3.04        2.47      1.21 o 
   2  12   9       90.92       88.69      3.13 o 
   3  12   9       16.58       16.88      2.33 o 
   4  12   9       23.92       22.50      3.37 o 
   5  12   9        0.05        0.00      2.18 o 
  -6  13   9        0.14        3.17      2.72 o 
  -5  13   9       10.42       11.35      2.90 o 
  -4  13   9      134.51      130.72      4.53 o 
  -3  13   9        9.39        7.58      2.03 o 
  -2  13   9       21.82       25.35      2.08 o 
  -1  13   9      246.66      240.23      4.73 o 
   0  13   9      264.52      259.81      4.98 o 
   1  13   9      117.86      103.87      3.15 o 
   2  13   9      178.75      184.32      4.91 o 
   3  13   9       37.30       33.87      2.88 o 
   4  13   9      166.55      152.40      5.38 o 
   5  13   9      149.81      153.75      6.59 o 
  -5  14   9       33.27       30.16      3.62 o 
  -4  14   9       45.86       51.34      4.12 o 
  -3  14   9      156.26      157.04      5.53 o 
  -2  14   9        1.54        3.19      1.57 o 
  -1  14   9        2.72        2.85      1.46 o 
   0  14   9        0.57        0.00      1.37 o 
   1  14   9      126.37      114.26      3.68 o 
   2  14   9        9.44       10.86      2.07 o 
   3  14   9       14.66       16.05      3.02 o 
   4  14   9      137.24      119.91      6.76 o 
   5  14   9        0.31        0.89      2.82 o 
  -5  15   9        0.97        0.00      2.41 o 
  -4  15   9      111.59      115.78      4.52 o 
  -3  15   9        0.97        2.61      1.89 o 
  -2  15   9       43.72       50.41      3.18 o 
  -1  15   9       77.46       81.60      3.19 o 
   0  15   9        0.01        0.39      1.41 o 
   1  15   9        1.47        1.79      1.48 o 
   2  15   9        2.17        2.71      1.81 o 
   3  15   9      122.57      106.39      4.31 o 
   4  15   9      153.96      149.34      6.80 o 
  -5  16   9      120.74      140.93      6.03 o 
  -4  16   9      471.27      489.13      9.19 o 
  -3  16   9       28.04       31.58      2.90 o 
  -2  16   9        0.52        1.49      1.86 o 
  -1  16   9        2.64        3.68      1.90 o 
   0  16   9       36.44       39.85      3.66 o 
   1  16   9       65.18       65.46      3.60 o 
   2  16   9       18.80       19.59      2.66 o 
   3  16   9      342.32      347.66      7.51 o 
   4  16   9      264.61      276.68      8.51 o 
  -4  17   9      200.91      209.82      5.95 o 
  -3  17   9       27.78       29.15      2.92 o 
  -2  17   9       25.77       19.52      3.09 o 
  -1  17   9        1.91        0.00      1.56 o 
   0  17   9       48.82       48.45      2.78 o 
   1  17   9        1.43        2.38      1.92 o 
   2  17   9       19.75       23.65      2.87 o 
   3  17   9       28.60       24.18      2.95 o 
   4  17   9       92.80       93.44      5.90 o 
  -4  18   9        2.80        0.00      2.40 o 
  -3  18   9      133.46      148.12      5.01 o 
  -2  18   9      106.41      111.94      4.31 o 
  -1  18   9       45.72       48.40      2.93 o 
   0  18   9       57.73       62.70      3.17 o 
   1  18   9       12.92        9.20      2.80 o 
   2  18   9        2.36        6.12      2.25 o 
   3  18   9      165.42      175.38      5.59 o 
  -4  19   9       10.90        9.69      2.57 o 
  -3  19   9       75.80       73.54      4.16 o 
  -2  19   9        0.10        2.19      2.01 o 
  -1  19   9      264.86      274.99      5.80 o 
   0  19   9      191.11      206.45      5.71 o 
   1  19   9       37.81       37.61      3.87 o 
   2  19   9      378.07      391.57     14.30 o 
   3  19   9        1.29        4.80      2.71 o 
  -3  20   9        2.86        2.02      2.72 o 
  -2  20   9      239.35      248.19     10.27 o 
  -1  20   9       58.43       50.34      3.61 o 
   0  20   9      142.99      153.42      5.16 o 
   1  20   9      248.82      249.22      7.71 o 
   2  20   9       48.74       49.12      4.40 o 
  -2  21   9       25.46       22.13      3.60 o 
  -1  21   9       90.94       92.59      4.69 o 
   0  21   9      321.13      333.19      7.61 o 
   1  21   9      140.03      130.85      9.64 o 
  -1  22   9       57.45       59.13      4.04 o 
   0  22   9      135.86      142.45      5.23 o 
  -6   0  10        0.71        2.16      2.98 o 
  -4   0  10      265.42      209.33      7.23 o 
  -2   0  10        3.03        4.26      1.58 o 
   0   0  10      184.71      174.97      5.47 o 
   2   0  10      140.28      121.24     11.83 o 
   4   0  10     1105.62      993.46     20.16 o 
   6   0  10       26.36       32.07      6.12 o 
  -7   1  10        4.40        4.71      2.39 o 
  -6   1  10        0.02        1.01      1.95 o 
  -5   1  10       71.84       66.82      4.59 o 
  -4   1  10       14.93       17.51      2.11 o 
  -3   1  10       82.29       55.00      2.89 o 
  -2   1  10       91.97       87.01      2.32 o 
  -1   1  10       67.16       71.50      2.27 o 
   0   1  10        1.19        0.64      1.11 o 
   1   1  10        1.85        0.15      0.91 o 
   2   1  10      172.26      156.35      4.34 o 
   3   1  10      407.84      368.37      7.24 o 
   4   1  10       11.13       13.06      2.40 o 
   5   1  10       39.66       36.98      3.25 o 
   6   1  10       19.25       22.61      3.11 o 
  -7   2  10        5.64        5.45      2.45 o 
  -6   2  10       25.84       22.77      2.79 o 
  -5   2  10        0.20        1.99      1.81 o 
  -4   2  10        5.16        4.94      1.78 o 
  -3   2  10        9.50        1.42      1.45 o 
  -2   2  10       49.10       40.02      1.78 o 
  -1   2  10      117.28      106.74      2.54 o 
   0   2  10      388.86      364.46      4.78 o 
   1   2  10      300.39      297.05      4.75 o 
   2   2  10       29.43       27.90      2.44 o 
   3   2  10       39.99       35.36      2.73 o 
   4   2  10       61.35       54.26      3.46 o 
   5   2  10        2.75        1.57      2.07 o 
   6   2  10        0.75        0.00      2.34 o 
  -7   3  10      125.00      132.96      5.31 o 
  -6   3  10        0.93        1.27      2.05 o 
  -5   3  10       57.14       48.77      3.22 o 
  -4   3  10       40.30       32.01      2.98 o 
  -3   3  10        0.00        2.50      1.56 o 
  -2   3  10       59.96       83.50      2.67 o 
  -1   3  10      418.53      364.77      4.87 o 
   0   3  10      139.62      166.81      3.60 o 
   1   3  10       43.41       41.81      2.57 o 
   2   3  10      164.96      154.72      4.39 o 
   3   3  10       27.22       23.93      2.41 o 
   4   3  10        4.07        5.88      2.02 o 
   5   3  10        1.36        4.66      2.27 o 
   6   3  10        0.48        1.42      2.30 o 
  -6   4  10        0.76        0.00      1.93 o 
  -5   4  10      124.93      122.16      4.78 o 
  -4   4  10      104.03      101.03      3.77 o 
  -3   4  10       34.09       41.35      2.64 o 
  -2   4  10       28.01       21.39      1.51 o 
  -1   4  10        7.54        8.29      1.25 o 
   0   4  10       44.43       39.46      1.83 o 
   1   4  10       47.36       49.74      2.26 o 
   2   4  10      581.53      557.46      8.96 o 
   3   4  10       47.67       49.21      3.12 o 
   4   4  10      229.55      210.46      5.69 o 
   5   4  10      202.47      200.76      7.85 o 
   6   4  10       14.12       22.42      3.53 o 
  -6   5  10        3.57        4.55      2.14 o 
  -5   5  10        2.25        1.49      1.85 o 
  -4   5  10        1.78        0.98      1.68 o 
  -3   5  10        0.03        1.32      1.24 o 
  -2   5  10      298.88      309.94      4.47 o 
  -1   5  10      335.08      330.70      4.73 o 
   0   5  10      296.35      298.65      4.34 o 
   1   5  10      174.70      173.46      5.06 o 
   2   5  10      869.45      849.41     11.94 o 
   3   5  10       65.67       59.36      3.35 o 
   4   5  10        2.89        2.32      1.86 o 
   5   5  10      207.38      203.41      6.04 o 
   6   5  10        8.70        4.73      2.55 o 
  -6   6  10        0.61        2.56      2.15 o 
  -5   6  10       12.92       11.63      2.26 o 
  -4   6  10       42.14       38.62      3.43 o 
  -3   6  10        6.27        7.07      1.57 o 
  -2   6  10      254.42      255.60      4.02 o 
  -1   6  10      499.23      472.62      6.47 o 
   0   6  10      140.43      138.60      3.98 o 
   1   6  10     1633.61     1616.07     16.65 o 
   2   6  10       13.92       14.47      2.09 o 
   3   6  10        1.56        4.77      1.86 o 
   4   6  10      178.07      162.04      5.09 o 
   5   6  10       14.72       13.55      2.65 o 
  -6   7  10       25.55       23.58      2.92 o 
  -5   7  10        3.79        5.52      2.05 o 
  -4   7  10        2.84        2.64      1.74 o 
  -3   7  10      129.98      127.81      3.84 o 
  -2   7  10      173.44      174.12      3.33 o 
  -1   7  10      545.94      517.21      6.31 o 
   0   7  10      159.02      154.58      4.22 o 
   1   7  10      667.38      650.82      8.35 o 
   2   7  10        3.14        3.89      1.72 o 
   3   7  10       70.10       72.97      3.75 o 
   4   7  10       58.82       51.58      3.43 o 
   5   7  10       76.07       77.36      7.55 o 
  -6   8  10       34.50       28.38      3.04 o 
  -5   8  10      571.28      581.34     14.86 o 
  -4   8  10      163.36      178.02      4.94 o 
  -3   8  10      449.30      429.24      8.16 o 
  -2   8  10      168.88      161.69      3.89 o 
  -1   8  10       52.79       52.08      2.17 o 
   0   8  10      370.99      376.46      5.14 o 
   1   8  10      111.49      107.13      4.43 o 
   2   8  10      443.42      441.91      7.84 o 
   3   8  10      153.26      141.26      4.52 o 
   4   8  10       13.58       13.37      2.41 o 
   5   8  10       17.66       18.07      2.76 o 
  -6   9  10       45.55       46.03      3.60 o 
  -5   9  10       93.16       85.59      4.09 o 
  -4   9  10        3.18        3.95      2.20 o 
  -3   9  10       58.57       58.58      2.78 o 
  -2   9  10      244.05      245.22      4.69 o 
  -1   9  10      148.52      151.13      3.17 o 
   0   9  10       18.10       20.57      1.93 o 
   1   9  10        2.20        2.84      1.39 o 
   2   9  10      299.13      317.02      5.50 o 
   3   9  10        6.52        9.70      2.17 o 
   4   9  10        7.25        9.19      2.33 o 
   5   9  10        1.52        1.17      2.17 o 
  -6  10  10        2.95        2.94      2.25 o 
  -5  10  10      163.27      164.29      5.13 o 
  -4  10  10       21.93       15.35      2.25 o 
  -3  10  10      143.59      140.43      3.72 o 
  -2  10  10        3.36        3.06      1.89 o 
  -1  10  10       84.72       86.57      2.54 o 
   0  10  10        0.16        0.39      1.14 o 
   1  10  10        1.50        1.97      1.32 o 
   2  10  10        0.89        0.50      1.33 o 
   3  10  10        0.83        0.00      1.73 o 
   4  10  10        0.00        0.00      1.91 o 
   5  10  10        0.02        1.16      2.18 o 
  -6  11  10        8.35        8.18      2.92 o 
  -5  11  10        6.54       12.39      2.57 o 
  -4  11  10        1.96        1.41      1.77 o 
  -3  11  10       17.54       18.76      1.98 o 
  -2  11  10       99.67       94.65      3.77 o 
  -1  11  10       63.71       53.21      2.29 o 
   0  11  10      911.15      866.19      9.36 o 
   1  11  10      230.40      233.16      4.66 o 
   2  11  10       27.87       31.88      2.51 o 
   3  11  10       45.01       47.24      3.27 o 
   4  11  10      104.75      111.96      4.83 o 
   5  11  10        7.78        3.42      2.45 o 
  -5  12  10        1.30        1.16      3.08 o 
  -4  12  10        0.37        0.00      2.17 o 
  -3  12  10       54.81       61.24      3.45 o 
  -2  12  10        0.01        0.00      1.61 o 
  -1  12  10      165.56      165.26      3.97 o 
   0  12  10      225.35      221.72      5.52 o 
   1  12  10       50.81       47.73      2.57 o 
   2  12  10      168.73      174.22      4.24 o 
   3  12  10       62.38       59.97      3.61 o 
   4  12  10        0.27        0.00      1.96 o 
   5  12  10      149.06      150.79      6.30 o 
  -5  13  10        3.58        1.21      2.52 o 
  -4  13  10       45.55       46.50      3.97 o 
  -3  13  10      252.64      248.97      6.01 o 
  -2  13  10        1.50        0.59      1.80 o 
  -1  13  10        2.88        3.06      1.52 o 
   0  13  10      118.01      105.55      3.34 o 
   1  13  10       20.35       20.77      2.30 o 
   2  13  10      117.25      106.28      4.88 o 
   3  13  10        4.33        5.02      2.61 o 
   4  13  10        8.10       11.05      3.11 o 
  -5  14  10        4.49        8.22      2.88 o 
  -4  14  10        8.67        9.90      2.81 o 
  -3  14  10      405.02      444.03     10.42 o 
  -2  14  10      123.36      134.47      5.97 o 
  -1  14  10       81.63       88.82      4.47 o 
   0  14  10        0.22        0.59      1.45 o 
   1  14  10       43.79       41.79      3.01 o 
   2  14  10      197.57      191.78      5.29 o 
   3  14  10       66.87       75.16      7.88 o 
   4  14  10      236.42      245.07      8.07 o 
  -5  15  10        3.59        2.92      2.67 o 
  -4  15  10       29.47       37.42      3.86 o 
  -3  15  10      141.72      129.75      4.66 o 
  -2  15  10       14.95       15.75      2.40 o 
  -1  15  10      120.37      118.16      3.71 o 
   0  15  10        1.68        2.88      1.62 o 
   1  15  10       63.82       66.72      3.65 o 
   2  15  10        6.20        8.65      2.16 o 
   3  15  10        0.18        0.00      2.54 o 
   4  15  10        2.54        4.40      3.00 o 
  -4  16  10        0.37        0.00      2.34 o 
  -3  16  10      107.21      106.18      4.56 o 
  -2  16  10        5.98        2.45      1.99 o 
  -1  16  10       63.99       68.44      3.26 o 
   0  16  10      102.50       96.83      3.59 o 
   1  16  10       11.31       12.50      2.33 o 
   2  16  10       18.29       19.54      2.58 o 
   3  16  10      197.92      204.24      7.33 o 
  -4  17  10       81.51       85.84      9.73 o 
  -3  17  10        0.20        0.00      2.07 o 
  -2  17  10       29.33       32.68      3.00 o 
  -1  17  10       87.63       86.24      3.62 o 
   0  17  10        1.13        0.25      1.63 o 
   1  17  10       36.72       42.54      3.27 o 
   2  17  10       27.70       29.22      3.01 o 
   3  17  10      157.14      172.66      7.80 o 
  -3  18  10      285.96      301.93      7.36 o 
  -2  18  10       47.74       43.10      3.33 o 
  -1  18  10        0.53        1.69      1.95 o 
   0  18  10       15.46       18.44      2.24 o 
   1  18  10       51.48       47.52      3.51 o 
   2  18  10        7.87        6.03      2.31 o 
   3  18  10      117.28      125.17      6.50 o 
  -3  19  10      154.05      163.97      5.48 o 
  -2  19  10      103.46       99.48      4.69 o 
  -1  19  10      373.57      379.95      7.07 o 
   0  19  10      167.76      182.37      4.82 o 
   1  19  10       44.54       38.01      3.93 o 
   2  19  10       83.86       77.85      5.20 o 
  -2  20  10       23.34       23.64      5.47 o 
  -1  20  10      346.74      358.49      8.14 o 
   0  20  10      344.19      361.68      9.54 o 
   1  20  10        1.08        0.00      2.38 o 
  -1  21  10       87.48       87.75      5.45 o 
   0  21  10       60.84       56.25      4.82 o 
  -5   0  11       33.84       36.48     10.46 o 
  -3   0  11       99.48       95.60      5.77 o 
  -1   0  11       76.65       61.88      3.00 o 
   1   0  11        0.15        0.29      2.10 o 
   3   0  11      282.81      256.49      8.72 o 
   5   0  11      107.57      106.65      7.16 o 
  -6   1  11        2.18        5.00      2.34 o 
  -5   1  11      288.32      282.00      6.52 o 
  -4   1  11        0.56        0.00      1.66 o 
  -3   1  11        4.78        8.35      1.85 o 
  -2   1  11       50.38       34.72      1.79 o 
  -1   1  11        6.68       10.02      1.32 o 
   0   1  11      360.77      334.98      4.69 o 
   1   1  11      352.05      329.22      9.68 o 
   2   1  11       19.96       17.26      2.23 o 
   3   1  11       33.92       32.86      2.86 o 
   4   1  11       19.67       16.78      2.46 o 
   5   1  11      270.26      274.16      8.20 o 
  -6   2  11        0.37        0.65      2.18 o 
  -5   2  11        4.87        1.53      1.96 o 
  -4   2  11       30.41       26.34      2.54 o 
  -3   2  11        0.28        0.68      1.54 o 
  -2   2  11        5.95       22.04      1.56 o 
  -1   2  11       15.61        9.41      1.31 o 
   0   2  11      113.99      114.42      2.69 o 
   1   2  11       14.25       11.43      1.91 o 
   2   2  11      306.81      292.87      6.27 o 
   3   2  11        8.29        3.80      1.97 o 
   4   2  11       51.64       38.70      3.18 o 
   5   2  11      101.46       98.70      6.01 o 
  -6   3  11       76.87       70.46      5.18 o 
  -5   3  11       11.85        5.55      2.02 o 
  -4   3  11        0.32        1.06      1.61 o 
  -3   3  11        8.27        4.57      1.68 o 
  -2   3  11       86.90      102.17      2.61 o 
  -1   3  11        5.15        2.03      1.12 o 
   0   3  11      948.12      893.37      9.28 o 
   1   3  11      310.09      292.24      6.02 o 
   2   3  11       49.57       46.44      3.38 o 
   3   3  11      105.01      101.48      4.11 o 
   4   3  11      322.01      301.38     10.62 o 
   5   3  11      296.02      279.83      7.24 o 
  -6   4  11       13.76       13.03      2.62 o 
  -5   4  11        9.76        5.85      2.18 o 
  -4   4  11        0.44        0.00      1.60 o 
  -3   4  11       93.80       93.70      3.55 o 
  -2   4  11        4.83        0.84      1.33 o 
  -1   4  11        0.63        0.00      1.06 o 
   0   4  11      770.77      732.31      8.03 o 
   1   4  11       32.78       26.21      3.42 o 
   2   4  11      115.61      113.09      4.10 o 
   3   4  11       34.23       36.61      3.46 o 
   4   4  11       44.30       43.41      3.54 o 
   5   4  11       18.21       17.08      2.85 o 
  -6   5  11        4.63        5.46      2.33 o 
  -5   5  11       33.07       37.32      3.14 o 
  -4   5  11        3.01        2.81      1.83 o 
  -3   5  11       21.15       28.53      2.50 o 
  -2   5  11        1.41        0.00      1.43 o 
  -1   5  11       69.72       63.59      2.32 o 
   0   5  11      158.65      153.82      3.21 o 
   1   5  11       21.70       19.82      1.79 o 
   2   5  11       94.84      100.22      6.55 o 
   3   5  11      153.09      154.59      7.95 o 
   4   5  11       10.80       16.50      3.53 o 
   5   5  11      155.80      156.41      7.18 o 
  -6   6  11       21.45       20.42      2.92 o 
  -5   6  11        7.89        9.04      2.32 o 
  -4   6  11       12.96       10.35      2.51 o 
  -3   6  11      100.52       96.31      3.73 o 
  -2   6  11      126.19      130.22      3.75 o 
  -1   6  11        2.49        2.13      1.42 o 
   0   6  11       86.89       87.88      2.53 o 
   1   6  11       83.29       87.31      5.05 o 
   2   6  11      396.96      380.09     10.13 o 
   3   6  11      277.87      291.48      6.66 o 
   4   6  11        0.00        0.00      1.91 o 
   5   6  11        0.01        0.00      2.18 o 
  -6   7  11       13.42        9.32      2.49 o 
  -5   7  11      157.13      147.33      4.99 o 
  -4   7  11      196.87      203.83      5.44 o 
  -3   7  11       82.16       70.02      3.46 o 
  -2   7  11      195.51      185.91      4.16 o 
  -1   7  11        0.55        0.00      1.17 o 
   0   7  11      163.23      159.06      3.29 o 
   1   7  11      145.51      147.24      3.68 o 
   2   7  11      455.52      427.90      7.96 o 
   3   7  11        0.23        2.65      2.06 o 
   4   7  11       15.21       11.26      2.84 o 
   5   7  11       84.01       88.06      6.09 o 
  -6   8  11       73.52       72.19      4.29 o 
  -5   8  11      342.21      347.83      7.55 o 
  -4   8  11       19.00       20.57      2.45 o 
  -3   8  11        0.33        0.71      1.46 o 
  -2   8  11       37.61       45.07      2.52 o 
  -1   8  11       66.44       68.96      2.44 o 
   0   8  11       98.20       97.28      2.78 o 
   1   8  11       57.08       53.98      2.65 o 
   2   8  11     1258.46     1237.83     16.27 o 
   3   8  11       24.70       25.80      2.77 o 
   4   8  11      131.29      127.87      4.90 o 
   5   8  11       13.13        8.71      2.63 o 
  -6   9  11        1.85        2.51      2.35 o 
  -5   9  11       12.93       13.98      2.51 o 
  -4   9  11        8.18        8.76      2.13 o 
  -3   9  11        5.73        4.70      1.64 o 
  -2   9  11       27.37       26.91      2.12 o 
  -1   9  11       47.08       42.85      2.14 o 
   0   9  11       55.12       54.31      2.31 o 
   1   9  11       29.86       33.68      2.97 o 
   2   9  11       10.17       10.25      2.23 o 
   3   9  11      386.32      379.97      8.75 o 
   4   9  11        3.06        3.03      2.17 o 
   5   9  11        0.01        0.99      2.30 o 
  -5  10  11      112.40      112.20      6.70 o 
  -4  10  11       12.65       15.69      2.33 o 
  -3  10  11        7.53        8.87      1.76 o 
  -2  10  11        1.07        1.91      1.49 o 
  -1  10  11       15.45       16.49      1.62 o 
   0  10  11        0.35        1.25      1.24 o 
   1  10  11       24.26       26.57      2.89 o 
   2  10  11      401.01      384.59      7.82 o 
   3  10  11      485.49      504.58     11.43 o 
   4  10  11        2.14        0.24      2.17 o 
  -5  11  11       27.63       28.73      3.68 o 
  -4  11  11        1.93        0.51      2.18 o 
  -3  11  11        4.53        2.50      1.65 o 
  -2  11  11       19.26       15.80      1.93 o 
  -1  11  11      169.04      156.35      3.48 o 
   0  11  11        2.62        0.47      1.24 o 
   1  11  11       13.71       13.28      1.83 o 
   2  11  11      190.86      197.93      7.17 o 
   3  11  11       22.52       19.29      3.28 o 
   4  11  11        9.51       10.53      4.03 o 
  -5  12  11        1.60        0.32      3.05 o 
  -4  12  11        8.77        4.59      2.62 o 
  -3  12  11       27.57       29.54      2.82 o 
  -2  12  11      568.40      572.83      9.41 o 
  -1  12  11        0.69        0.00      1.42 o 
   0  12  11        9.91        9.33      1.73 o 
   1  12  11       58.83       52.42      3.26 o 
   2  12  11        0.32        0.00      1.82 o 
   3  12  11       16.67       15.64      4.50 o 
   4  12  11        8.99        5.66      2.39 o 
  -5  13  11        6.46        5.00      2.84 o 
  -4  13  11       13.71        5.70      2.63 o 
  -3  13  11      112.69      111.16      4.30 o 
  -2  13  11       45.52       46.63      3.37 o 
  -1  13  11       78.58       71.97      3.19 o 
   0  13  11        0.06        0.00      1.42 o 
   1  13  11       47.06       50.75      3.30 o 
   2  13  11        9.63        8.04      2.75 o 
   3  13  11       96.13       88.76      5.53 o 
   4  13  11       68.39       87.97      5.75 o 
  -4  14  11        0.00        0.00      2.38 o 
  -3  14  11        1.18        0.03      1.98 o 
  -2  14  11      154.50      167.98      6.14 o 
  -1  14  11       41.18       35.33      2.50 o 
   0  14  11       40.24       41.24      3.06 o 
   1  14  11       72.26       74.70      3.86 o 
   2  14  11       37.01       39.12      3.91 o 
   3  14  11       37.92       39.09      4.13 o 
   4  14  11       15.33       14.94      3.56 o 
  -4  15  11        2.41        5.94      2.81 o 
  -3  15  11      128.84      132.93      4.81 o 
  -2  15  11      103.61      110.33      4.38 o 
  -1  15  11       38.15       37.83      3.46 o 
   0  15  11        1.72        2.28      1.92 o 
   1  15  11       39.16       45.24      3.59 o 
   2  15  11        8.30        4.28      2.77 o 
   3  15  11        7.74        2.92      2.86 o 
  -4  16  11        3.87        1.92      2.93 o 
  -3  16  11        8.02       10.90      2.51 o 
  -2  16  11       58.28       61.03      4.49 o 
  -1  16  11        3.93        6.82      1.88 o 
   0  16  11       19.76       23.93      2.76 o 
   1  16  11       21.21       23.25      2.76 o 
   2  16  11       36.07       33.25      3.95 o 
   3  16  11       23.52       30.78      4.09 o 
  -3  17  11       46.30       54.53      3.80 o 
  -2  17  11        9.59       12.47      2.41 o 
  -1  17  11      110.46      115.54      4.56 o 
   0  17  11       52.86       46.08      3.43 o 
   1  17  11        2.06        3.88      2.21 o 
   2  17  11        5.98        7.44      3.03 o 
  -3  18  11       43.85       47.53      4.24 o 
  -2  18  11       70.18       79.46      4.31 o 
  -1  18  11      408.47      430.24      8.51 o 
   0  18  11      482.26      502.81      9.46 o 
   1  18  11        0.04        0.00      2.03 o 
   2  18  11        0.42        1.11      2.73 o 
  -2  19  11      184.06      194.48      5.93 o 
  -1  19  11      185.56      208.35      6.02 o 
   0  19  11        0.01        0.94      2.17 o 
   1  19  11       57.48       58.15      4.01 o 
  -1  20  11      178.31      178.40      6.67 o 
   0  20  11      171.78      196.15      7.25 o 
  -6   0  12      405.36      409.06     16.97 o 
  -4   0  12       49.45       47.32      4.44 o 
  -2   0  12      120.61       88.85      4.84 o 
   0   0  12       12.10       16.74      2.87 o 
   2   0  12        3.66        1.45      2.54 o 
   4   0  12      137.90      118.51      6.75 o 
  -6   1  12      606.08      613.28     11.40 o 
  -5   1  12        0.86        2.97      2.12 o 
  -4   1  12       70.99       76.37      3.82 o 
  -3   1  12        2.26        3.60      1.75 o 
  -2   1  12      154.27      156.10      4.18 o 
  -1   1  12        0.96        0.00      1.31 o 
   0   1  12      764.08      713.74      7.96 o 
   1   1  12      212.63      197.56      6.81 o 
   2   1  12       50.91       47.75      3.18 o 
   3   1  12        3.72        5.92      2.02 o 
   4   1  12       18.37       18.31      2.68 o 
   5   1  12      214.14      204.46      7.14 o 
  -6   2  12       75.61       82.65      4.61 o 
  -5   2  12        3.93        1.54      1.96 o 
  -4   2  12        2.10        1.50      1.82 o 
  -3   2  12       50.23       62.45      3.35 o 
  -2   2  12        1.39        3.61      1.47 o 
  -1   2  12        6.67        7.90      1.37 o 
   0   2  12      119.00      103.92      2.72 o 
   1   2  12      229.49      208.14      5.59 o 
   2   2  12       27.69       24.45      2.60 o 
   3   2  12       38.21       39.46      3.10 o 
   4   2  12      163.99      161.38      5.48 o 
   5   2  12       45.66       46.51      3.81 o 
  -6   3  12       18.82       15.06      2.76 o 
  -5   3  12        6.04        7.99      2.50 o 
  -4   3  12       12.31       15.29      2.27 o 
  -3   3  12       14.66       14.75      2.21 o 
  -2   3  12       98.17      117.55      4.35 o 
  -1   3  12      102.80      112.60      2.88 o 
   0   3  12       50.66       53.33      3.25 o 
   1   3  12      132.74      118.68      5.69 o 
   2   3  12       23.36       15.98      2.36 o 
   3   3  12        5.12        6.58      2.10 o 
   4   3  12       19.73       19.12      4.54 o 
   5   3  12        2.07        0.00      2.27 o 
  -6   4  12      204.70      204.76      6.24 o 
  -5   4  12       80.21       72.68      6.02 o 
  -4   4  12        3.46        4.63      1.97 o 
  -3   4  12       72.69       58.70      3.30 o 
  -2   4  12       40.25       70.41      2.93 o 
  -1   4  12        1.56        6.65      1.37 o 
   0   4  12        2.16        0.90      1.35 o 
   1   4  12        3.42        1.65      2.10 o 
   2   4  12       40.89       38.00      2.97 o 
   3   4  12       86.94       88.63      5.92 o 
   4   4  12        0.34        1.13      2.13 o 
   5   4  12      254.22      270.40      7.33 o 
  -6   5  12        8.57       11.23      2.64 o 
  -5   5  12        0.65        0.00      1.87 o 
  -4   5  12      110.30      118.43      4.33 o 
  -3   5  12      252.00      241.90     10.00 o 
  -2   5  12       19.34       15.84      1.83 o 
  -1   5  12      103.50       93.41      2.72 o 
   0   5  12      134.73      141.56      3.62 o 
   1   5  12      282.29      287.33      6.43 o 
   2   5  12      137.11      130.73      4.52 o 
   3   5  12       55.48       50.82      3.58 o 
   4   5  12       59.16       46.45      3.58 o 
   5   5  12      251.69      248.00      9.67 o 
  -6   6  12       13.43        9.61      2.58 o 
  -5   6  12        1.20        3.35      2.18 o 
  -4   6  12        0.13        1.46      1.88 o 
  -3   6  12      137.93      130.92      4.30 o 
  -2   6  12      166.11      164.09      5.23 o 
  -1   6  12        4.00        4.26      1.32 o 
   0   6  12       36.79       35.79      2.28 o 
   1   6  12       20.27       25.18      5.15 o 
   2   6  12       57.54       55.64      3.51 o 
   3   6  12        6.89        2.72      3.96 o 
   4   6  12      261.55      257.58      9.47 o 
   5   6  12       13.18       13.12      2.78 o 
  -5   7  12      193.63      202.84      5.91 o 
  -4   7  12       32.94       30.99      4.49 o 
  -3   7  12        0.17        0.18      1.72 o 
  -2   7  12       97.06       89.28      3.20 o 
  -1   7  12       11.48       15.53      1.62 o 
   0   7  12      626.68      613.28      8.37 o 
   1   7  12       15.69       12.99      2.59 o 
   2   7  12      839.81      831.52     12.49 o 
   3   7  12     1170.37     1136.72     16.01 o 
   4   7  12        0.07        1.96      2.26 o 
  -5   8  12        9.40       11.72      2.47 o 
  -4   8  12        1.45        2.43      2.05 o 
  -3   8  12       18.02       20.82      2.48 o 
  -2   8  12       62.38       59.58      2.91 o 
  -1   8  12        6.80        5.75      1.44 o 
   0   8  12       27.73       26.91      2.30 o 
   1   8  12        2.07        1.83      2.16 o 
   2   8  12      235.64      235.00      5.97 o 
   3   8  12       47.13       41.79      3.42 o 
   4   8  12        5.97        4.49      2.34 o 
  -5   9  12      182.80      201.93      5.97 o 
  -4   9  12      635.74      664.96     18.96 o 
  -3   9  12       62.28       50.25      3.25 o 
  -2   9  12        4.96        5.04      1.65 o 
  -1   9  12       35.05       40.63      2.25 o 
   0   9  12      101.57      104.63      3.37 o 
   1   9  12        2.19        3.20      1.89 o 
   2   9  12      252.16      255.65      7.31 o 
   3   9  12       30.74       37.36      3.29 o 
   4   9  12      125.32      129.62      5.09 o 
  -5  10  12        1.89        4.97      3.40 o 
  -4  10  12      217.92      225.29      9.38 o 
  -3  10  12      202.40      214.87      8.51 o 
  -2  10  12        0.99        0.00      1.50 o 
  -1  10  12      109.23      109.72      3.07 o 
   0  10  12        9.26       10.18      1.76 o 
   1  10  12        0.83        3.05      1.90 o 
   2  10  12      148.94      157.99      4.98 o 
   3  10  12      277.75      309.25      7.33 o 
   4  10  12       73.03       87.81      4.74 o 
  -5  11  12        3.96        5.16      2.83 o 
  -4  11  12      147.55      155.21      7.12 o 
  -3  11  12        5.72        1.32      2.54 o 
  -2  11  12       24.33       27.38      2.32 o 
  -1  11  12        0.95        2.17      1.54 o 
   0  11  12        4.83        8.56      1.77 o 
   1  11  12      200.43      211.03      4.78 o 
   2  11  12       19.81       24.18      2.81 o 
   3  11  12      301.56      293.83      7.18 o 
   4  11  12       16.77       20.41      3.08 o 
  -5  12  12      121.56      118.78      7.39 o 
  -4  12  12      112.17      116.71      5.80 o 
  -3  12  12      279.37      278.06      8.84 o 
  -2  12  12        0.33        0.00      1.75 o 
  -1  12  12        6.56        4.53      1.73 o 
   0  12  12       12.40       11.44      2.14 o 
   1  12  12       15.16       22.39      2.60 o 
   2  12  12        4.80        6.10      4.68 o 
   3  12  12      163.06      176.99      6.95 o 
  -4  13  12       26.10       27.98      3.54 o 
  -3  13  12      173.57      185.07      8.08 o 
  -2  13  12      197.15      218.76      5.83 o 
  -1  13  12        0.00        0.00      2.06 o 
   0  13  12        0.85        0.00      1.79 o 
   1  13  12      145.07      147.80      4.83 o 
   2  13  12        7.93        7.96      5.35 o 
   3  13  12       14.97        7.41      3.16 o 
  -4  14  12        6.57        3.51      2.71 o 
  -3  14  12      216.53      217.69      6.07 o 
  -2  14  12      100.48      125.43      4.65 o 
  -1  14  12        1.13        1.19      1.97 o 
   0  14  12       14.62       12.87      2.38 o 
   1  14  12       72.00       67.04      3.86 o 
   2  14  12        0.52        0.00      2.53 o 
   3  14  12        8.47       11.88      3.29 o 
  -4  15  12        0.24        0.77      2.57 o 
  -3  15  12       16.16       15.62      2.74 o 
  -2  15  12        5.75        7.66      2.30 o 
  -1  15  12       53.75       59.65      3.68 o 
   0  15  12        9.74       10.55      2.34 o 
   1  15  12       33.46       37.50      4.08 o 
   2  15  12       94.51       95.93      7.17 o 
  -3  16  12       69.51       72.88      4.30 o 
  -2  16  12        0.14        0.00      2.07 o 
  -1  16  12       18.07       20.36      3.30 o 
   0  16  12       21.41       30.04      3.06 o 
   1  16  12       67.36       79.43      4.39 o 
   2  16  12        0.01        6.19      2.99 o 
  -2  17  12       43.60       50.91      3.71 o 
  -1  17  12        0.19        0.22      2.11 o 
   0  17  12        4.79        3.57      2.26 o 
   1  17  12        2.18        5.30      2.39 o 
  -2  18  12       40.31       44.74      3.63 o 
  -1  18  12       78.26       89.00      5.48 o 
   0  18  12      441.63      477.38      9.41 o 
   1  18  12       75.51       91.00      8.61 o 
  -5   0  13     1532.64     1516.74     27.88 o 
  -3   0  13        2.18        0.00      2.46 o 
  -1   0  13      273.44      278.65      6.50 o 
   1   0  13      102.38       85.80      5.69 o 
   3   0  13      139.04      138.28      7.03 o 
  -5   1  13        2.73        4.84      2.38 o 
  -4   1  13       47.39       48.16      3.30 o 
  -3   1  13       11.72       12.46      2.16 o 
  -2   1  13       42.78       40.37      3.60 o 
  -1   1  13        1.14        0.00      1.19 o 
   0   1  13        4.80        7.05      2.39 o 
   1   1  13       27.94       22.04      2.48 o 
   2   1  13        4.97        7.87      2.20 o 
   3   1  13       22.50       21.82      2.83 o 
   4   1  13      154.83      149.73      5.49 o 
  -5   2  13        1.72        2.83      2.29 o 
  -4   2  13       52.32       44.79      3.24 o 
  -3   2  13        5.09        7.94      2.09 o 
  -2   2  13       13.54       12.59      2.03 o 
  -1   2  13        1.98        6.75      1.47 o 
   0   2  13      261.85      252.67      5.79 o 
   1   2  13        2.48        3.73      1.80 o 
   2   2  13        1.82        0.00      1.91 o 
   3   2  13       23.92       20.04      2.70 o 
   4   2  13        1.21        1.52      2.18 o 
  -5   3  13       86.69       85.13      4.48 o 
  -4   3  13       14.39       11.27      2.34 o 
  -3   3  13      253.71      263.57      6.08 o 
  -2   3  13       90.51      104.26      3.79 o 
  -1   3  13      284.64      259.31      4.45 o 
   0   3  13        0.22        0.92      2.08 o 
   1   3  13      355.21      337.64      7.18 o 
   2   3  13       18.28       13.36      2.40 o 
   3   3  13       36.88       32.79      3.17 o 
   4   3  13      128.93      134.46      5.24 o 
  -5   4  13       50.57       57.35      3.89 o 
  -4   4  13        1.86        5.62      2.20 o 
  -3   4  13       45.32       43.79      3.12 o 
  -2   4  13        0.12        1.49      1.50 o 
  -1   4  13       14.43       12.52      1.61 o 
   0   4  13        5.05        6.17      2.20 o 
   1   4  13      131.95      121.35      6.18 o 
   2   4  13       13.02       12.44      2.30 o 
   3   4  13       97.64       93.89      5.05 o 
   4   4  13        1.81        2.86      2.28 o 
  -5   5  13       60.70       59.90      3.92 o 
  -4   5  13      283.14      275.57      6.56 o 
  -3   5  13      380.37      405.32      8.99 o 
  -2   5  13      123.04      127.06      3.69 o 
  -1   5  13      200.89      190.61      3.86 o 
   0   5  13        4.61        7.81      1.68 o 
   1   5  13       41.34       43.40      3.16 o 
   2   5  13       82.37       85.14      4.28 o 
   3   5  13      138.49      147.87      5.20 o 
   4   5  13       52.80       49.08      3.82 o 
  -5   6  13        7.24       11.03      2.52 o 
  -4   6  13       85.70       91.55      4.21 o 
  -3   6  13      160.95      173.28      5.04 o 
  -2   6  13       22.47       28.98      2.32 o 
  -1   6  13      250.63      281.56      4.76 o 
   0   6  13      147.73      162.90      4.81 o 
   1   6  13       78.92       79.41      4.34 o 
   2   6  13       97.13       96.68      6.54 o 
   3   6  13        0.01        0.00      2.11 o 
   4   6  13      249.11      261.12      7.12 o 
  -5   7  13        5.19        7.18      3.17 o 
  -4   7  13       13.85       14.19      2.53 o 
  -3   7  13       62.38       61.55      4.32 o 
  -2   7  13        0.01        0.00      1.49 o 
  -1   7  13      145.92      163.75      3.67 o 
   0   7  13      120.54      133.38      3.80 o 
   1   7  13       38.74       40.18      3.14 o 
   2   7  13      129.08      126.77      8.53 o 
   3   7  13      253.07      249.12      6.67 o 
   4   7  13      148.90      170.07      8.89 o 
  -5   8  13        0.01        0.15      2.15 o 
  -4   8  13       11.08       12.83      4.00 o 
  -3   8  13      239.16      245.62      6.00 o 
  -2   8  13        9.60        8.32      2.08 o 
  -1   8  13       84.57       88.62      2.98 o 
   0   8  13       65.03       67.65      3.69 o 
   1   8  13        1.92        0.00      2.49 o 
   2   8  13       51.08       62.15      4.77 o 
   3   8  13       42.60       48.07      6.05 o 
   4   8  13      346.58      365.98      8.51 o 
  -5   9  13       15.39       12.15      2.82 o 
  -4   9  13       11.62       16.28      2.63 o 
  -3   9  13        1.28        2.11      2.27 o 
  -2   9  13       57.68       62.61      3.12 o 
  -1   9  13       86.28       83.27      3.35 o 
   0   9  13        8.39        9.09      1.87 o 
   1   9  13      129.29      126.46      4.61 o 
   2   9  13       20.84       22.95      3.07 o 
   3   9  13      344.30      332.36     11.64 o 
  -4  10  13       58.05       63.21      4.68 o 
  -3  10  13       28.21       33.24      2.93 o 
  -2  10  13        0.19        0.00      1.62 o 
  -1  10  13        3.35        3.54      1.67 o 
   0  10  13       37.87       39.28      2.62 o 
   1  10  13       18.44       20.13      2.62 o 
   2  10  13       61.81       70.08      4.13 o 
   3  10  13       37.60       46.10      3.74 o 
  -4  11  13       10.96       12.76      4.38 o 
  -3  11  13      120.17      129.26      5.74 o 
  -2  11  13       40.04       42.44      3.25 o 
  -1  11  13        6.73        5.93      2.48 o 
   0  11  13        1.96        0.00      1.83 o 
   1  11  13       21.61       26.06      2.94 o 
   2  11  13       38.09       42.90      3.51 o 
   3  11  13       61.60       67.25      5.13 o 
  -4  12  13      134.63      136.69      5.87 o 
  -3  12  13      536.49      562.99     19.55 o 
  -2  12  13       78.16       90.01      5.06 o 
  -1  12  13       52.40       54.12      8.42 o 
   0  12  13      103.66      101.02      5.05 o 
   1  12  13       15.14       16.21      3.18 o 
   2  12  13        0.44        0.00      2.37 o 
   3  12  13        4.19        4.64      3.07 o 
  -4  13  13        0.11        0.00      2.59 o 
  -3  13  13       10.26       11.01      3.05 o 
  -2  13  13       38.15       39.63      3.34 o 
  -1  13  13        0.99        2.30      3.26 o 
   0  13  13       13.10       12.24      2.41 o 
   1  13  13        0.55        4.51      3.81 o 
   2  13  13        0.01        0.60      3.52 o 
  -3  14  13       67.58       68.10      4.83 o 
  -2  14  13        0.54        0.13      2.13 o 
  -1  14  13        5.27        7.07      2.72 o 
   0  14  13       17.38       13.90      2.50 o 
   1  14  13       20.13       23.67      3.59 o 
   2  14  13        0.04        0.63      2.83 o 
  -3  15  13       76.83       90.79      5.43 o 
  -2  15  13        0.01        0.00      2.09 o 
  -1  15  13       34.47       38.51      3.91 o 
   0  15  13      133.82      140.77      5.86 o 
   1  15  13       14.99       16.31      3.40 o 
   2  15  13        8.78        5.50      3.10 o 
  -2  16  13        0.16        0.00      2.23 o 
  -1  16  13        7.04       10.14      3.01 o 
   0  16  13       11.41       15.71      2.73 o 
   1  16  13      150.89      161.45      6.63 o 
  -1  17  13       58.31       64.26      4.87 o 
   0  17  13       26.90       28.44      3.20 o 
  -4   0  14        1.00        0.00      2.95 o 
  -2   0  14       54.27       57.66      4.83 o 
   0   0  14       18.42       12.95      3.54 o 
   2   0  14       50.93       41.74      4.80 o 
   4   0  14       14.43       19.56      5.03 o 
  -5   1  14        4.46        9.24      2.66 o 
  -4   1  14       69.62       66.32      3.91 o 
  -3   1  14        0.84        0.00      1.82 o 
  -2   1  14       16.90       19.11      2.41 o 
  -1   1  14        7.11        6.05      1.53 o 
   0   1  14      159.96      147.44      7.21 o 
   1   1  14        1.96        0.76      2.24 o 
   2   1  14        8.31        9.21      2.34 o 
   3   1  14        0.82        3.35      2.25 o 
   4   1  14        1.10        2.42      2.38 o 
  -5   2  14      855.39      880.57     17.19 o 
  -4   2  14       41.09       46.94      4.09 o 
  -3   2  14        2.13        0.00      2.33 o 
  -2   2  14       10.37       11.70      2.16 o 
  -1   2  14       92.78       94.76      2.96 o 
   0   2  14       24.61       22.88      2.59 o 
   1   2  14       52.41       58.80      3.70 o 
   2   2  14        0.72        0.00      1.98 o 
   3   2  14        2.83        6.45      2.48 o 
   4   2  14       30.44       34.91      3.54 o 
  -5   3  14        0.35        2.92      2.37 o 
  -4   3  14        0.55        0.00      2.05 o 
  -3   3  14      338.78      332.75      7.12 o 
  -2   3  14        2.73        2.43      1.93 o 
  -1   3  14       35.51       41.41      2.31 o 
   0   3  14        5.54        8.31      2.08 o 
   1   3  14        7.99       12.54      2.34 o 
   2   3  14       26.33       25.51      4.83 o 
   3   3  14        5.33        5.76      2.39 o 
   4   3  14        7.26        3.04      2.45 o 
  -5   4  14       26.99       27.75      3.84 o 
  -4   4  14        5.50        9.31      2.37 o 
  -3   4  14      391.99      384.87      7.73 o 
  -2   4  14       70.42       71.12      3.66 o 
  -1   4  14      140.73      145.45      6.84 o 
   0   4  14       24.68       34.89      2.96 o 
   1   4  14        0.78        2.53      2.01 o 
   2   4  14        3.06        1.94      2.09 o 
   3   4  14        0.09        0.00      3.29 o 
  -5   5  14       13.32        8.02      2.55 o 
  -4   5  14      120.07      131.45      5.76 o 
  -3   5  14        9.46       13.67      2.50 o 
  -2   5  14      171.02      167.49      4.92 o 
  -1   5  14       63.22       75.68      3.74 o 
   0   5  14      134.27      146.42      4.78 o 
   1   5  14       43.44       38.15      3.18 o 
   2   5  14       47.22       44.33      3.49 o 
   3   5  14       97.95       96.67      4.98 o 
  -4   6  14       12.80       13.03      2.53 o 
  -3   6  14      214.86      212.24      5.75 o 
  -2   6  14        5.05        1.14      2.29 o 
  -1   6  14      107.97      119.95      4.31 o 
   0   6  14      106.41      121.77      5.13 o 
   1   6  14       93.89       96.94      4.55 o 
   2   6  14       89.12       84.49      4.51 o 
   3   6  14       72.03       73.63      4.46 o 
  -4   7  14       10.83       12.81      2.63 o 
  -3   7  14       50.81       57.09      3.63 o 
  -2   7  14      103.95      111.14      4.23 o 
  -1   7  14        4.69        3.47      1.97 o 
   0   7  14      201.22      208.47      5.66 o 
   1   7  14        9.49        7.00      2.27 o 
   2   7  14        0.17        0.00      2.12 o 
   3   7  14        0.43        4.28      2.38 o 
  -4   8  14       14.02       12.97      2.50 o 
  -3   8  14      160.92      160.46      5.09 o 
  -2   8  14       25.84       22.75      3.94 o 
  -1   8  14      204.01      215.74      5.58 o 
   0   8  14      195.65      201.37      5.65 o 
   1   8  14        3.45        1.47      2.09 o 
   2   8  14      137.90      135.39      5.06 o 
   3   8  14       57.42       64.38      4.24 o 
  -4   9  14        0.52        0.00      2.07 o 
  -3   9  14       65.05       71.87      3.97 o 
  -2   9  14       77.76       85.32      3.73 o 
  -1   9  14        2.25        2.12      1.96 o 
   0   9  14        3.30        0.20      1.97 o 
   1   9  14       54.51       47.66      4.19 o 
   2   9  14       22.12       19.18      2.92 o 
   3   9  14        1.31        0.00      2.29 o 
  -4  10  14       23.07       20.18      3.49 o 
  -3  10  14       90.70      103.27      5.33 o 
  -2  10  14       80.85       85.86      3.74 o 
  -1  10  14       21.43       20.25      2.61 o 
   0  10  14        0.13        0.00      1.96 o 
   1  10  14       81.25       87.51      4.46 o 
   2  10  14        0.03        0.00      2.18 o 
  -3  11  14      272.96      267.87      7.91 o 
  -2  11  14      260.76      263.96      7.61 o 
  -1  11  14       12.04       11.49      2.92 o 
   0  11  14        0.77        0.00      2.73 o 
   1  11  14        0.26        0.91      2.62 o 
   2  11  14       31.80       29.21      3.89 o 
  -3  12  14        0.15        1.15      2.65 o 
  -2  12  14        5.74        7.49      2.45 o 
  -1  12  14       20.77       21.64      3.36 o 
   0  12  14        7.93        9.83      2.94 o 
   1  12  14       26.17       21.00      3.78 o 
   2  12  14       28.63       31.66      4.16 o 
  -3  13  14      317.14      331.10      9.31 o 
  -2  13  14      128.75      124.84      4.95 o 
  -1  13  14       12.77       18.61      3.32 o 
   0  13  14        0.20        0.00      2.52 o 
   1  13  14        0.41        1.29      2.73 o 
  -2  14  14       94.05      114.60      6.18 o 
  -1  14  14       26.61       25.44      3.57 o 
   0  14  14        5.47        7.88      3.81 o 
   1  14  14      170.23      170.22      6.89 o 
  -1  15  14        4.45        6.25      2.97 o 
   0  15  14        2.13        1.58      3.71 o 
  -3   0  15       12.61        9.07      3.50 o 
  -1   0  15       19.59       13.03      4.69 o 
   1   0  15       27.58       34.12      4.49 o 
   3   0  15      120.05      123.75     11.89 o 
  -4   1  15      340.34      355.77      7.92 o 
  -3   1  15       10.97        7.93      2.35 o 
  -2   1  15       30.72       37.08      3.15 o 
  -1   1  15      546.88      526.55     10.81 o 
   0   1  15       33.65       41.39      3.27 o 
   1   1  15       59.60       58.85      3.84 o 
   2   1  15        1.24        3.10      2.84 o 
   3   1  15        0.30        0.71      2.30 o 
  -4   2  15       25.60       29.81      3.38 o 
  -3   2  15       14.99        9.40      2.49 o 
  -2   2  15       34.36       34.08      2.98 o 
  -1   2  15       27.84       25.74      3.25 o 
   0   2  15        2.03        0.00      1.92 o 
   1   2  15       17.14       13.93      2.56 o 
   2   2  15       24.89       21.28      2.98 o 
   3   2  15       29.17       34.02      3.52 o 
  -4   3  15        7.89        6.14      2.52 o 
  -3   3  15        6.62        8.76      4.01 o 
  -2   3  15        0.95        1.44      2.57 o 
  -1   3  15       67.28       55.92      4.16 o 
   0   3  15       42.80       44.66      3.39 o 
   1   3  15       23.23       27.49      3.18 o 
   2   3  15        9.92       13.66      2.73 o 
   3   3  15        0.42        0.00      2.23 o 
  -4   4  15      294.30      304.90      7.94 o 
  -3   4  15      323.40      374.50      7.84 o 
  -2   4  15      195.14      220.14      5.80 o 
  -1   4  15       23.32       24.10      3.27 o 
   0   4  15        6.58        5.16      2.24 o 
   1   4  15        1.45        2.75      2.18 o 
   2   4  15        0.12        2.01      2.20 o 
   3   4  15       12.47        9.53      2.74 o 
  -4   5  15       27.29       30.73      3.23 o 
  -3   5  15      193.88      200.30      5.83 o 
  -2   5  15       63.87       72.53      3.95 o 
  -1   5  15        2.12        1.05      2.85 o 
   0   5  15       60.41       67.06      3.97 o 
   1   5  15       92.88       90.45      5.64 o 
   2   5  15        0.39        0.00      2.03 o 
   3   5  15       29.25       25.85      3.32 o 
  -4   6  15      102.22       99.95      4.84 o 
  -3   6  15       13.25       16.68      2.63 o 
  -2   6  15       31.59       31.69      2.96 o 
  -1   6  15      176.98      175.03      6.23 o 
   0   6  15       52.78       63.92      4.16 o 
   1   6  15      277.25      279.39      6.92 o 
   2   6  15       62.15       61.27      7.26 o 
  -3   7  15       25.69       27.50      3.45 o 
  -2   7  15       63.05       66.28      3.84 o 
  -1   7  15      290.46      323.68      7.07 o 
   0   7  15      637.96      674.37     14.80 o 
   1   7  15        0.31        1.99      2.17 o 
   2   7  15        0.12        0.00      2.23 o 
  -3   8  15        6.26        5.34      2.85 o 
  -2   8  15       11.38       17.91      3.04 o 
  -1   8  15       32.70       38.41      3.19 o 
   0   8  15       86.33       95.63      5.20 o 
   1   8  15        5.84        3.77      2.33 o 
   2   8  15      102.91      104.46      8.02 o 
  -3   9  15       43.90       50.70      3.67 o 
  -2   9  15       50.83       61.38      5.71 o 
  -1   9  15        4.41        2.21      2.16 o 
   0   9  15        1.55        3.80      2.26 o 
   1   9  15        7.40        4.08      3.15 o 
   2   9  15       38.73       42.28      3.68 o 
  -3  10  15        3.71        0.00      3.79 o 
  -2  10  15        5.35       10.74      3.54 o 
  -1  10  15        7.00        9.84      2.79 o 
   0  10  15        3.45        4.74      3.64 o 
   1  10  15       59.75       63.60      4.14 o 
  -2  11  15        7.68        9.80      3.71 o 
  -1  11  15       92.83       99.31      6.71 o 
   0  11  15        4.03        0.76      3.63 o 
   1  11  15        0.06        1.71      2.77 o 
  -1  12  15       79.62       87.67      6.41 o 
   0  12  15        0.07        0.00      3.47 o 
  -2   0  16      144.92      133.62     10.63 o 
   0   0  16        2.73        1.71      3.12 o 
   2   0  16        2.68        3.83      3.56 o 
  -3   1  16      100.98      107.58      4.90 o 
  -2   1  16      491.25      545.62     23.77 o 
  -1   1  16        2.03        7.14      3.72 o 
   0   1  16       22.56       26.59      3.35 o 
   1   1  16       21.59       23.83      3.17 o 
   2   1  16       73.42       73.53      4.54 o 
  -3   2  16       84.96       85.16      4.93 o 
  -2   2  16      311.05      346.01     10.49 o 
  -1   2  16       96.56       91.46      6.79 o 
   0   2  16       29.32       32.85      3.21 o 
   1   2  16        4.23        1.49      2.26 o 
   2   2  16       12.42        9.18      2.94 o 
  -3   3  16       44.41       41.68      3.58 o 
  -2   3  16        0.18        0.00      2.52 o 
  -1   3  16      220.62      259.56     15.60 o 
   0   3  16      121.59      129.33      4.85 o 
   1   3  16       17.65       17.88      3.40 o 
   2   3  16        5.02        5.88      2.46 o 
  -3   4  16      138.11      144.64      5.22 o 
  -2   4  16      242.16      244.87      7.42 o 
  -1   4  16       99.35      113.63      8.06 o 
   0   4  16        5.99       11.66      3.04 o 
   1   4  16       25.36       24.67      3.12 o 
   2   4  16        3.09        0.00      2.30 o 
  -3   5  16       49.44       47.53      4.53 o 
  -2   5  16        1.94        2.28      2.51 o 
  -1   5  16        2.62        0.27      3.71 o 
   0   5  16       49.81       52.15      4.80 o 
   1   5  16       25.20       23.33      3.04 o 
  -3   6  16      141.63      141.14      5.23 o 
  -2   6  16       80.01       79.39      4.93 o 
  -1   6  16        0.63        0.00      3.25 o 
   0   6  16       91.35      104.84      5.91 o 
   1   6  16       10.66        6.74      2.49 o 
  -2   7  16       16.25       16.66      3.22 o 
  -1   7  16       45.17       43.50      4.20 o 
   0   7  16       17.82       23.14      3.61 o 
   1   7  16       51.12       54.36      6.52 o 
  -2   8  16        0.06        0.02      2.78 o 
  -1   8  16        3.57        5.86      2.94 o 
   0   8  16       31.45       46.23      4.39 o 
  -1   9  16       25.83       27.49      3.80 o 
   0   9  16       61.32       66.27      4.98 o 
  -1   0  17     2158.89     2339.42     57.38 o 
  -1   1  17      122.36      143.13      8.00 o 
   0   1  17      158.99      167.27      6.80 o 
  -1   2  17       49.56       59.07      6.06 o 
   0   2  17        4.09        2.71      2.99 o 
  -1   3  17       17.81       23.69      4.57 o 
   0   3  17        0.37        1.96      2.88 o 
                                                 
